# Supplementary material for: From Diagnosis to Disease Staging: Multisite Validation of Cerebrospinal Fluid Molecular Tests in Multiple Sclerosis
Source: Ann Neurol. 2025 Oct 3;99(2):328–40. doi: 10.1002/ana.78047 (PMC12894485; doi:10.1002/ana.78047)
Supplement: Supplementary file 1 — Data S1 Supporting Information. [file ANA-99-328-s002.xlsx]

## Sheet: CSF diagnostic test results
Patient Code	Center	CSF-predicted MS Probability	CSF-dichotomized MS Classification	CSF-predicted Progressive MS Probability	CSF-dichotomized Progressive MS Classification	sex	age	Clinical diagnosis	sCD27 (ng/ml)	CSF NFL (pg/ml)	HD age-adjusted CSF NFL (pg/ml)	IgG Index	OCB	is_the_ig_g_index_out_of_range	ig_g_index_normal_range
CCP266	2	0.954	MS	0.868	Progressive MS	Female	52.6543	PP-MS	21.5407	495.017	-164.957	NA	NA	No	0.35-0.69
CCP307	1	0.836	MS	0.718	Progressive MS	Female	60.6845	PP-MS	18.0455	780.858	-1.49022	NA	NA	NA	NA
CCP269	2	0.57	MS	0.872	Progressive MS	Female	64.9555	PP-MS	11.6671	865.586	-17.8337	0.44	No	NA	NA
CCP279	2	0.734	MS	0.69	Progressive MS	Male	48.2409	PP-MS	18.7065	1653.2	1054.36	0.48	No	No	0.35-.069
CCP268	2	0.982	MS	0.43	RRMS	Male	49.0294	RR-MS	43.7219	1369.74	770.9	1.05	Yes	Yes	0.35-0.69
CCP339	3	0.744	MS	0.468	RRMS	Male	51.9288	PP-MS	12.0037	1734.58	1695.37	0.52	No	No	0.35-0.69
CCP270	2	0.992	MS	0.914	Progressive MS	Female	34.6201	RR-MS	68.8408	1166.96	751.039	1.52	Yes	Yes	0.35-0.69
CCP271	2	1	MS	0.618	Progressive MS	Male	27.6769	RR-MS	67.5499	1320.22	861.836	1.38	Yes	Yes	0.35-0.69
CCP272	2	0.996	MS	0.754	Progressive MS	Male	33.8207	RR-MS	54.3657	1082.86	666.938	1.04	Yes	Yes	0.35-.069
CCP371	3	0.974	MS	0.79	Progressive MS	Female	45.5715	PP-MS	32.7686	601.324	70.9941	1.29	No	No	0.35-0.69
CCP382	3	0.978	MS	0.604	Progressive MS	Female	80.4819	SP-MS	27.073	2692.89	1389.66	0.54	No	Yes	0.35-0.69
CCP386	3	0.776	MS	0.878	Progressive MS	Male	72.8077	PP-MS	14.8276	698.72	-374.265	0.48	No	No	0.35-0.69
CCP276	2	0.998	MS	0.538	Progressive MS	Male	33.9849	RR-MS	71.9414	3553.72	3137.8	1.56	Yes	Yes	0.35-0.69
CCP264	2	0.95	MS	0.838	Progressive MS	Male	62.9952	PP-MS	36.0162	1393.12	551.611	0.61	Yes	Yes	0.35-0.69
CCP265	2	0.974	MS	0.626	Progressive MS	Male	37.9795	PP-MS	28.8385	1046.08	587.697	NA	Yes	No	0.35-0.69
CCP267	2	0.948	MS	0.882	Progressive MS	Female	51.5044	PP-MS	30.3397	812.03	167.9	0.53	Yes	Yes	0.35-0.69
CCP273	2	0.984	MS	0.608	Progressive MS	Female	40.5394	PP-MS	28.7582	895.384	402.339	0.5	Yes	No	0.35-0.69
CCP274	2	0.998	MS	0.832	Progressive MS	Female	56.8159	PP-MS	31.8043	675.847	-51.4971	0.8	Yes	Yes	0.35-0.69
CCP283	2	1	MS	0.734	Progressive MS	Female	28.5448	RR-MS	68.6507	9293.21	8933.71	1.29	Yes	Yes	<0.70
CCP275	2	0.842	MS	0.968	Progressive MS	Female	57.0979	PP-MS	24.3139	510.188	-217.156	0.55	Yes	Yes	0.35-0.69
CCP277	2	0.97	MS	0.958	Progressive MS	Male	44.2628	PP-MS	27.5262	575.04	44.7095	0.93	Yes	Yes	0.35-0.69
CCP280	2	0.996	MS	0.688	Progressive MS	Female	36.1725	PP-MS	58.3982	715.897	279.261	1.15	Yes	Yes	0.35-0.69
CCP281	2	0.972	MS	0.748	Progressive MS	Female	53.9849	PP-MS	24.6423	480.435	-195.772	0.6	Yes	Yes	< 0.58
CCP282	2	0.986	MS	0.942	Progressive MS	Male	45.9521	PP-MS	64.189	1043.07	486.332	0.88	Yes	Yes	0.35-0.69
CCP289	1	0.47	non-MS	0.384	RRMS	Male	53.1937	NIND	12.6374	600.673	-59.3003	NA	NA	NA	NA
CCP290	1	0.184	non-MS	0.59	Progressive MS	Female	36.178	NIND	16.3431	525.293	88.6568	NA	NA	NA	NA
CCP291	1	0.236	non-MS	0.23	RRMS	Female	30.2012	NIND	10.8527	175.033	-202.365	NA	NA	NA	NA
CCP292	1	0.196	non-MS	0.694	Progressive MS	Female	43.1102	NIND	12.648	313.255	-204.343	NA	NA	NA	NA
CCP293	1	0.184	non-MS	0.118	RRMS	Female	28.5476	NIND	10.534	153.776	-262.147	NA	NA	NA	NA
CCP294	1	0.238	non-MS	0.554	Progressive MS	Female	34.4394	NIND	11.5097	423.096	7.1734	NA	NA	NA	NA
CCP295	1	0.568	MS	0.242	RRMS	Female	45.4784	NIND	13.7412	662.034	118.659	0.5	No	No	0.28-0.66
CCP296	1	0.21	non-MS	0.68	Progressive MS	Female	38.0589	NIND	9.53771	237.757	-220.624	0.59	No	No	0.28-0.66
CCP297	1	0.298	non-MS	0.166	RRMS	Male	37.3169	NIND	14.8885	378.98	-68.3965	0.3	No	No	0.28-0.66
CCP298	1	0.614	MS	0.706	Progressive MS	Female	32.178	NIND	12.5761	302.965	-93.2278	0.5	No	No	0.28-0.66
CCP299	1	0.258	non-MS	0.452	RRMS	Male	32.9829	OIND	48.8692	9089.19	8693	0.71	No	Yes	.28-.66
CCP300	1	0.966	MS	0.712	Progressive MS	Female	37.4784	OIND	98.8629	392.66	-43.9763	1.02	Yes	Yes	0.28-0.66
CCP301	1	0.402	non-MS	0.886	Progressive MS	Male	50.2368	OIND	13.2042	710.348	96.7748	0.59	No	No	0.28-0.66
CCP302	1	0.438	non-MS	0.57	Progressive MS	Female	55.4387	OIND	20.5589	3607.11	2914.27	0.58	Yes	No	0.28-0.66
CCP303	1	0.572	MS	0.506	Progressive MS	Female	47.3785	OIND	16.6358	437.96	-132.476	0.44	Yes	No	0.28-0.66
CCP304	1	0.31	non-MS	0.378	RRMS	Female	33.7413	OIND	12.3458	201.341	-204.597	0.5	No	No	0.28-0.66
CCP284	2	0.952	MS	0.974	Progressive MS	Male	38.4586	PP-MS	38.0558	1210.47	752.088	0.71	Yes	Yes	0.28-0.66
CCP285	2	0.97	MS	0.786	Progressive MS	Female	38.8255	PP-MS	154.649	1440.61	1024.69	1.37	Yes	No	0.28-0.66
CCP286	2	0.962	MS	0.832	Progressive MS	Male	51.6769	PP-MS	52.0827	327.427	-316.703	0.89	Yes	NA	NA
CCP308	1	0.488	non-MS	0.458	RRMS	Female	43.2909	NIND	12.7591	356.259	-161.34	0.45	No	No	0.28-0.66
CCP287	2	0.78	MS	0.932	Progressive MS	Female	46.7105	PP-MS	32.6721	407.505	-162.931	0.8	Yes	Yes	0.28-0.66
CCP288	2	0.98	MS	0.606	Progressive MS	Female	42.9295	PP-MS	54.5178	869.046	351.448	0.83	Yes	Yes	0.28-0.66
CCP311	1	0.922	MS	0.674	Progressive MS	Female	43.4634	RR-MS	46.3282	539.183	21.5848	0.68	Yes	Yes	0.28-0.66
CCP305	1	0.974	MS	0.612	Progressive MS	Male	59.1294	PP-MS	42.9935	870.429	106.863	0.75	Yes	Yes	0.28-0.66
CCP313	1	0.894	MS	0.058	RRMS	Female	34.9651	RR-MS	24.8451	6667.51	6640.15	0.48	Yes	No	0.28-0.66
CCP314	1	0.89	MS	0.53	Progressive MS	Female	66.5024	RR-MS	17.9579	869.884	813.272	0.6	Yes	No	0.28-0.66
CCP315	1	0.954	MS	0.324	RRMS	Female	41.2895	RR-MS	21.006	366.541	335.925	0.94	Yes	Yes	0.28-0.66
CCP316	1	0.97	MS	0.296	RRMS	Female	27.7618	RR-MS	47.481	241.525	-109.34	1.34	Yes	Yes	0.28-0.66
CCP317	1	0.886	MS	0.304	RRMS	Male	34.3025	RR-MS	257.261	3545.19	3519.78	3.16	Yes	Yes	.28-.66
CCP318	1	0.99	MS	0.324	RRMS	Female	38.0945	RR-MS	25.5575	445.18	-13.201	0.19	Yes	No	00.28-00.66
CCP319	1	0.946	MS	0.224	RRMS	Female	32.1342	RR-MS	15.0027	344.625	320.746	0.48	No	No	0.28-0.66
CCP306	1	0.916	MS	0.782	Progressive MS	Male	55.2334	PP-MS	19.5853	978.62	285.779	0.45	Yes	No	.28-.66
CCP321	1	0.958	MS	0.586	Progressive MS	Female	38.8282	RR-MS	79.8082	292.265	-166.116	1.64	Yes	Yes	0.28-0.66
CCP322	1	0.99	MS	0.774	Progressive MS	Female	52.0027	RR-MS	61.6026	520.1	-124.03	1.48	Yes	Yes	0.28-0.66
CCP323	1	0.88	MS	0.062	RRMS	Female	29.3415	RR-MS	17.5563	213.767	-154.571	0.69	Yes	Yes	0.28-0.66
CCP324	1	0.976	MS	0.762	Progressive MS	Male	46.9541	RR-MS	69.5115	380.862	-175.878	1.55	Yes	Yes	0.28-0.66
CCP325	3	0.91	MS	0.852	Progressive MS	Female	51.7426	RR-MS	20.6062	831.424	155.216	0.57	Yes	No	<=0.85
CCP326	3	0.906	MS	0.78	Progressive MS	Female	56.9911	RR-MS	240.468	18439.1	18395.4	2.61	Yes	Yes	<=0.85
CCP327	3	0.96	MS	0.882	Progressive MS	Male	50.6667	RR-MS	60.9308	19129.1	18500.5	0.82	Yes	Yes	<=0.68
CCP328	3	0.718	MS	0.458	RRMS	Female	50.9569	RR-MS	12.5063	575.307	-53.3589	0.61	No	No	0-0.68
CCP309	1	0.964	MS	0.546	Progressive MS	Female	41.1116	PP-MS	49.9226	1370.39	877.344	1.04	Yes	No	<=0.85
CCP330	3	0.372	non-MS	0.304	RRMS	Female	22.7817	NIND	12.3676	325.893	15.1706	0.53	No	No	0-0.68
CCP331	3	0.576	MS	0.134	RRMS	Male	18.0342	RR-MS	23.7683	20332.6	20313.8	0.45	No	No	<=0.68
CCP332	3	0.708	MS	0.9	Progressive MS	Female	51.8111	OIND	13.4633	1924.24	1295.57	0.45	No	No	0-0.68
CCP333	3	0.858	MS	0.958	Progressive MS	Female	61.6263	OIND	20.4519	1021.47	47.8709	0.39	No	No	0-0.68
CCP334	3	0.628	MS	0.514	Progressive MS	Female	60.7064	OIND	15.416	2219.12	1417.53	1.02	No	Yes	0-0.68
CCP335	3	0.522	MS	0.62	Progressive MS	Female	52.6407	OIND	16.9488	557.133	-86.9969	0.65	No	No	<=0.85
CCP336	3	0.466	non-MS	0.91	Progressive MS	Female	49.6181	OIND	19.4283	5829.61	5216.03	0.56	No	No	0-0.68
CCP337	3	0.404	non-MS	0.742	Progressive MS	Female	40.1615	OIND	49.6809	15740.5	15259.3	0.56	Yes	No	0-0.68
CCP338	3	0.256	non-MS	0.094	RRMS	Female	32.5941	NIND	10.8614	290.903	-115.035	0.58	No	No	0-0.68
CCP310	1	0.978	MS	0.938	Progressive MS	Male	55.5537	SP-MS	280.362	1448.63	755.789	1.81	Yes	No	<=0.85
CCP340	3	0.93	MS	0.3	RRMS	Female	31.384	RR-MS	125.62	1367.62	980.934	1.7	Yes	Yes	<=0.68
CCP341	3	0.75	MS	0.15	RRMS	Female	20.898	RR-MS	25.2863	313.896	17.9134	0.86	No	Yes	<=0.68
CCP342	3	0.474	non-MS	0.146	RRMS	Female	37.6208	RR-MS	12.3138	358.935	331.016	0.45	No	No	<=0.85
CCP343	3	0.938	MS	0.066	RRMS	Female	31.5483	RR-MS	27.7153	1017.01	620.819	0.8	Yes	No	<=0.85
CCP344	3	0.972	MS	0.352	RRMS	Female	40.2355	RR-MS	40.736	1439.63	958.424	0.2	Yes	No	<=0.21
CCP345	3	0.966	MS	0.812	Progressive MS	Female	22.3025	RR-MS	163.211	13090	12779.2	0.55	Yes	Yes	<=0.21
CCP346	3	0.94	MS	0.192	RRMS	Female	25.4675	RR-MS	121.199	36089.2	35738.3	1.36	Yes	Yes	<=0.85
CCP347	3	0.976	MS	0.934	Progressive MS	Female	47.3539	RR-MS	118.753	1961.08	1390.64	1.77	Yes	Yes	0.00-0.68
CCP348	3	0.4	non-MS	0.628	Progressive MS	Female	39.7673	OIND	92.093	4268.37	3798.71	0.48	No	No	0-0.68
CCP349	3	0.7	MS	0.584	Progressive MS	Female	24.8898	NIND	10.9267	647.874	321.678	NA	NA	NA	NA
CCP350	3	0.978	MS	0.11	RRMS	Male	23.9398	RR-MS	59.798	1378.9	1358.83	0.9	Yes	Yes	<=0.85
CCP351	3	0.886	MS	0.124	RRMS	Female	24.2656	OIND	100.279	1473.64	1147.44	0.91	Yes	Yes	0-0.68
CCP352	3	0.56	MS	0.942	Progressive MS	Male	50.3573	NIND	12.1797	1068.49	454.917	0.5	No	No	0-0.68
CCP355	3	0.906	MS	0.256	RRMS	Male	31.0938	RR-MS	28.7745	550.808	164.127	0.62	Yes	No	<=0.68
CCP356	3	0.96	MS	0.388	RRMS	Female	38.1602	RR-MS	81.2127	3812.17	3781.43	2.16	Yes	Yes	<=0.68
CCP357	3	0.888	MS	0.662	Progressive MS	Male	37.0513	RR-MS	287.843	2631.49	2320.77	2.1	Yes	Yes	<=0.68
CCP358	3	0.82	MS	0.296	RRMS	Female	33.6674	RR-MS	30.2441	411.314	5.37584	0.9	Yes	Yes	<=0.85
CCP359	3	0.884	MS	0.15	RRMS	Male	24.2245	RR-MS	30.4299	12524.8	12198.6	0.63	Yes	No	0.00-0.68
CCP360	3	0.966	MS	0.918	Progressive MS	Female	56.115	RR-MS	355.512	1067.17	357.29	NA	NA	NA	NA
CCP362	3	0.68	MS	0.212	RRMS	Female	24.6023	RR-MS	24.3018	610.489	276.269	0.89	Yes	Yes	<=0.68
CCP363	3	0.822	MS	0.57	Progressive MS	Female	42.8611	RR-MS	28.8364	1516.69	1120.49	0.79	Yes	No	<=0.85
CCP364	3	0.886	MS	0.828	Progressive MS	Male	52.2546	RR-MS	13.7095	948.265	304.135	0.59	No	No	<=0.68
CCP312	1	0.99	MS	0.748	Progressive MS	Female	48.8925	SP-MS	41.1176	1125.03	1088.42	0.74	Yes	Yes	<=0.67
CCP372	3	0.966	MS	0.094	RRMS	Female	27.5044	RR-MS	132.908	3215.76	2864.9	2.15	Yes	Yes	<=0.68
CCP373	3	0.994	MS	0.526	Progressive MS	Male	34.1793	RR-MS	371.091	2871.14	2455.22	1.81	Yes	Yes	<=0.68
CCP374	3	0.944	MS	0.708	Progressive MS	Female	40.1615	RR-MS	22.3966	2649.73	2168.52	0.54	Yes	No	<=0.68
CCP375	3	0.988	MS	0.42	RRMS	Female	44.9035	RR-MS	82.4182	664.873	134.543	0.68	Yes	No	<=0.68
CCP376	3	0.586	MS	0.43	RRMS	Female	31.1321	RR-MS	22.119	355.943	327.845	0.64	No	No	<=0.68
CCP377	3	0.878	MS	0.922	Progressive MS	Female	49.9959	RR-MS	34.5111	616.432	2.85841	NA	NA	NA	NA
CCP378	3	0.332	non-MS	0.92	Progressive MS	Female	58.6995	RR-MS	15.452	21660.4	20896.8	NA	NA	NA	NA
CCP379	3	0.894	MS	0.746	Progressive MS	Female	31.7974	RR-MS	132.279	3180.38	2793.7	1.19	Yes	Yes	<=0.68
CCP380	3	0.226	non-MS	0.576	Progressive MS	Male	44.3587	RR-MS	36.3003	2555.49	2025.16	0.45	No	No	<=0.68
CCP381	3	0.948	MS	0.064	RRMS	Male	36.2957	RR-MS	148.183	2502.58	2065.94	1.78	Yes	Yes	<=0.68
CCP320	1	0.802	MS	0.28	RRMS	Male	38.3217	SP-MS	14.1577	592.07	133.69	0.59	Yes	No	<=0.68
CCP383	3	0.934	MS	0.946	Progressive MS	Female	45.3799	RR-MS	82.9366	1999.81	1456.44	NA	NA	NA	NA
CCP384	3	0.984	MS	0.506	Progressive MS	Female	38.8665	RR-MS	218.84	7459.06	7000.68	2.74	Yes	Yes	<=0.68
CCP385	3	0.876	MS	0.432	RRMS	Female	50.1191	RR-MS	23.6568	1083.82	470.243	0.67	No	No	0.00-0.68
CCP329	3	0.95	MS	0.778	Progressive MS	Male	56.3532	PP-MS	39.3661	1382.13	672.245	0.72	Yes	No	<=0.68
CCP387	3	0.986	MS	0.574	Progressive MS	Male	42.8364	RR-MS	151.175	1145.78	628.186	0.12	Yes	No	<=0.85
CCP388	3	0.91	MS	0.584	Progressive MS	Female	57.1362	RR-MS	35.7746	604.018	-123.327	0.65	No	No	<=0.85
CCP389	3	0.924	MS	0.974	Progressive MS	Male	34.1328	RR-MS	30.9367	1622.29	1206.37	0.14	Yes	No	<=0.21
CCP390	3	0.968	MS	0.802	Progressive MS	Female	35.7399	RR-MS	71.3435	2430.52	2004.37	1.5	Yes	Yes	<=0.85
CCP391	3	0.988	MS	0.634	Progressive MS	Male	38.9979	RR-MS	42.1797	649.019	179.363	1.26	Yes	Yes	<=0.85
CCP392	3	0.686	MS	0.09	RRMS	Male	19.6057	RR-MS	11.5494	231.372	-57.5045	0.55	No	No	<=0.85
CCP394	3	0.998	MS	0.426	RRMS	Male	35.707	RR-MS	56.7944	2995.55	2569.39	0.8	Yes	No	<=0.85
CCP395	3	0.844	MS	0.214	RRMS	Female	44.011	PP-MS	26.5574	464.885	-65.4451	0.67	Yes	No	<=0.85
CCP396	3	0.538	MS	0.306	RRMS	Female	32.9199	RR-MS	14.2216	354.394	-41.7983	0.52	No	No	<=0.85
CCP397	3	0.984	MS	0.396	RRMS	Female	23.3402	RR-MS	49.4243	1929.38	1611.02	1.04	Yes	Yes	<=0.85
CCP398	3	0.64	MS	0.478	RRMS	Female	51.373	RR-MS	15.5252	484.236	-144.43	0.63	Yes	Yes	<=0.85
CCP399	3	0.96	MS	0.094	RRMS	Female	29.8535	RR-MS	31.1009	224.735	-143.603	1.35	Yes	Yes	<=0.85
CCP400	3	0.654	MS	0.504	Progressive MS	Female	39.8823	OIND	11.2077	218.585	-251.071	0.49	No	No	0-0.68
CCP401	3	0.584	MS	0.508	Progressive MS	Male	35.2909	OIND	13.1743	373.574	-52.5792	0.61	NA	No	0-0.68
CCP402	3	0.796	MS	0.73	Progressive MS	Female	43.7509	NIND	20.0377	612.857	82.5265	NA	NA	NA	NA
CCP403	3	0.536	MS	0.196	RRMS	Female	31.091	NIND	10.6726	280.937	-105.744	NA	NA	NA	NA
CCP404	3	0.478	non-MS	0.808	Progressive MS	Male	60.1643	OIND	79.8379	27925.7	27548.3	0.48	No	No	0-0.68
CCP405	3	0.7	MS	0.472	RRMS	Male	57.5414	OIND	1400.48	1353.25	625.901	NA	NA	NA	NA
CCP406	3	0.94	MS	0.196	RRMS	Female	28.9008	NIND	23.2538	2151.13	1782.79	0.51	No	No	0-0.68
CCP407	3	0.418	non-MS	0.818	Progressive MS	Male	48.23	OIND	13.5718	17048.7	16464.2	NA	NA	NA	NA
CCP408	3	0.454	non-MS	0.152	RRMS	Female	24.4216	OIND	24.8628	10046.5	9720.28	0.57	No	No	0-0.68
CCP409	3	0.364	non-MS	0.49	RRMS	Female	26.4257	OIND	111.078	38797.2	38446.4	NA	NA	NA	NA
CCP410	3	0.408	non-MS	0.732	Progressive MS	Male	44.627	NIND	16.9454	844.855	314.525	NA	NA	NA	NA
CCP411	3	0.152	non-MS	0.324	RRMS	Female	25.1417	NIND	17.4287	357.892	23.6719	NA	NA	NA	NA
CCP412	3	0.808	MS	0.828	Progressive MS	Female	54.9678	NIND	20.3901	3588.52	2895.68	NA	NA	NA	NA
CCP413	3	0.268	non-MS	0.402	RRMS	Female	35.2964	NIND	22.6091	569.908	143.754	NA	NA	NA	NA
CCP414	3	0.558	MS	0.762	Progressive MS	Female	68.7803	NIND	12.978	1067.92	117.692	NA	NA	NA	NA
CCP415	3	0.474	non-MS	0.352	RRMS	Male	62.1629	NIND	16.6602	1315.51	513.919	0.54	No	No	0-0.68
CCP416	3	0.288	non-MS	0.168	RRMS	Female	30.5298	NIND	10.6807	238.864	-138.534	NA	NA	NA	NA
CCP417	3	0.342	non-MS	0.44	RRMS	Male	39.6879	OIND	30.3022	2057.54	1576.33	NA	NA	NA	NA
CCP418	3	0.154	non-MS	0.29	RRMS	Female	17.8398	NIND	13.1103	31810.6	31535.5	NA	NA	NA	NA
CCP419	3	0.672	MS	0.614	Progressive MS	Female	58.2533	NIND	15.5205	535.953	-209.282	NA	NA	NA	NA
CCP420	3	0.31	non-MS	0.486	RRMS	Female	20.1369	OIND	10.6799	742.661	446.679	0.5	No	No	0-0.68
CCP421	3	0.466	non-MS	0.728	Progressive MS	Female	49.9165	NIND	13.3217	865.519	251.946	0.44	No	No	0-0.68
CCP422	3	0.576	MS	0.912	Progressive MS	Male	59.2471	OIND	60.3276	13861.6	13098	0.65	No	No	0-0.68
CCP423	3	0.458	non-MS	0.49	RRMS	Male	34.7515	NIND	14.7227	396.446	-19.4771	0.47	No	No	0-0.68
CCP424	3	0.242	non-MS	0.292	RRMS	Male	17.1034	OIND	16.7361	333.97	58.7969	15	No	Yes	0-0.68
CCP425	3	0.644	MS	0.148	RRMS	Female	31.3265	NIND	12.6335	541.67	154.989	NA	NA	NA	NA
CCP426	2	0.366	non-MS	0.746	Progressive MS	Female	43.8987	OIND	11.8346	539.681	9.35121	NA	NA	NA	NA
CCP427	2	0.808	MS	0.244	RRMS	Male	18.8611	OIND	14.1749	270.831	-18.0459	NA	NA	NA	NA
CCP428	2	0.634	MS	0.534	Progressive MS	Female	37.3032	OIND	20.3863	4325.9	3878.53	NA	NA	NA	NA
CCP429	2	0.75	MS	0.118	RRMS	Female	29.5551	OIND	14.7832	271.796	-105.602	NA	NA	NA	NA
CCP430	2	0.404	non-MS	0.704	Progressive MS	Female	44.0602	OIND	1061.36	2282.48	1752.15	NA	NA	NA	NA
CCP431	2	0.468	non-MS	0.748	Progressive MS	Female	51.729	NIND	11.8065	587.353	-41.3128	NA	NA	NA	NA
CCP432	2	0.418	non-MS	0.606	Progressive MS	Female	45.8535	NIND	31.8066	14634.5	14091.1	NA	NA	NA	NA
CCP433	2	0.658	MS	0.94	Progressive MS	Female	59.2307	NIND	13.0958	1119.12	792.927	NA	NA	NA	NA
CCP434	2	0.534	MS	0.178	RRMS	Female	24.2765	NIND	11.2743	216.489	-199.434	NA	NA	NA	NA

## Sheet: Prognostic data - clinician
patientcode	diagnosis	center	age at follow-up	EDSS at baseline	Measured EDSS at Follow-up	CSF-predicted MSDSS at baseline	Baseline CSF-predicted EDSS change	CSF-predicted EDSS at follow-up
CCP264	PPMS	2	69.2	3	7	1.92609	1.17778	4
CCP265	PPMS	2	61.4		7.5
CCP266	PPMS	2	62.3	3	1.5	1.45536	1.51828	4.5
CCP267	PPMS	2	62.1	3	2	1.63735	1.89547	5
CCP268	RRMS	2	63.6	1.5	3	1.68293	2.9529	4.5
CCP269	PPMS	2	74.7	2.5	2	1.7888	1.96625	4.5
CCP270	RRMS	2	52.7	1.5	7.5	1.8992	4.15385	5.5
CCP271	RRMS	2	61.4	1.5	2	1.56793	4.43163	6
CCP272	RRMS	2	41	2.5	7	1.71664	1.22724	3.5
CCP273	PPMS	2	48.8	3	6	1.8094	1.50983	4.5
CCP274	PPMS	2	64	2.5	7	1.48006	1.0324	3.5
CCP275	PPMS	2	74.3	6	8	1.65993	3.47483	9.5
CCP276	RRMS	2	52.9	1	6.5	1.56555	3.62321	4.5
CCP277	PPMS	2	66.1		2.5
CCP279	PPMS	2	57	2	6.5	2.18585	1.89948	4
CCP280	PPMS	2	43.2		2
CCP281	PPMS	2	68.9	1.5	6.5	1.76426	3.13736	4.5
CCP282	PPMS	2	55.7	3.5	6	2.21895	2.41743	6
CCP283	RRMS	2	52.8	1.5	6	1.77897	5.07957	6.5
CCP284	PPMS	2	60.8	3.5	6	1.92738	4.99909	8.5
CCP285	PPMS	2	48	2	2	1.85227	1.85713	4
CCP286	PPMS	2	66.8	2	6.5	1.63549	2.92479	5
CCP287	PPMS	2	73.5	3	6.5	1.85282	5.50095	8.5
CCP288	PPMS	2	51.7	3	3.5	1.70269	1.63405	4.5
CCP305	PPMS	1	67.6	2	6	1.22287	1.13301	3
CCP306	PPMS	1	63.5	1	7	1.71859	1.60089	2.5
CCP307	PPMS	1	68.3	2.5	6	1.64562	1.48268	4
CCP309	PPMS	1	45.7	3	4	1.04845	0.2492	3
CCP310	SPMS	1	63.5	2	4.5	1.9662	1.83762	4
CCP312	SPMS	1	55	2	4	1.54667	1.08754	3
CCP313	RRMS	1	44	3	1	1.20813	1.38631	4.5
CCP314	RRMS	1	74.2	1.5	3.5	1.61003	1.42527	3
CCP315	RRMS	1	48.3	2	4	1.75251	1.33282	3.5
CCP316	RRMS	1	35.5	1.5	2	1.83981	1.71734	3
CCP317	RRMS	1	40.6	1.5	2.5	1.82561	1.21072	2.5
CCP319	RRMS	1	38.5	0	0	1.77841	1.14825	1
CCP320	SPMS	1	44.8	3	4	0.999565	0.593114	3.5
CCP321	RRMS	1	45	1	2.5	1.09868	0.712459	1.5
CCP322	RRMS	1	58.1	2	4	2.24897	1.37951	3.5
CCP323	RRMS	1	37.4	1.5	2.5	1.37473	1.24361	2.5
CCP324	RRMS	1	53	3	4	1.29233	0.87581	4
CCP325	RRMS	3	57.3	1.5	2	1.49549	0.651236	2
CCP326	RRMS	3	63.2	6.5	7.5	2.32131	1.46204	8
CCP327	RRMS	3	61	7	2.5	2.29515	2.8628	10
CCP328	RRMS	3	61.4		2
CCP329	PPMS	3	62	6	7	1.92103	1.11873	7
CCP331	RRMS	3	28.8	2	1.5	1.40661	1.77945	4
CCP339	PPMS	3	56.8	1.5	2.5	2.04181	1.14571	2.5
CCP340	RRMS	3	42.4	3	1.5	1.82608	2.32464	5.5
CCP341	RRMS	3	32	4	3	1.25911	1.82859	6
CCP342	RRMS	3	42.7	1.5	2	1.18067	0.526289	2
CCP343	RRMS	3	38.5	1.5	1	1.11614	0.633061	2
CCP344	RRMS	3	45.8	2	1.5	1.61942	0.854752	3
CCP345	RRMS	3	28.3	1.5	1.5	2.02555	1.27855	3
CCP346	RRMS	3	29.5	1	1	1.57627	0.506819	1.5
CCP347	RRMS	3	56.8		7
CCP350	RRMS	3	31.3	1.5	1.5	1.08267	0.753994	2.5
CCP355	RRMS	3	41.9	0	1.5	1.59599	2.02858	2
CCP356	RRMS	3	48.2	2	2.5	1.65886	1.94269	4
CCP357	RRMS	3	47.4	4	3	2.14453	2.25772	6.5
CCP358	RRMS	3	41.6	1.5	0	1.13602	1.04486	2.5
CCP359	RRMS	3	34.9	2	1	1.64935	2.0922	4
CCP360	RRMS	3	66.5		2.5
CCP362	RRMS	3	33.8	3	2	1.09849	1.04297	4
CCP363	RRMS	3	49	2	1	1.8601	3.73566	5.5
CCP364	RRMS	3	61.8	2	3.5	1.26303	1.60465	3.5
CCP371	PPMS	3	60.3	6	7	1.18067	2.48	8.5
CCP372	RRMS	3	43.5	1.5	1	1.31419	2.74309	4
CCP373	RRMS	3	47.6	1.5	2	1.79922	2.89869	4.5
CCP374	RRMS	3	52.2	1	0	1.05928	1.76095	3
CCP375	RRMS	3	59.9	5	3	1.99655	3.70273	8.5
CCP376	RRMS	3	44.9	2	1.5	1.2175	1.93824	4
CCP377	RRMS	3	64.1	2	6.5	1.49857	2.57739	4.5
CCP379	RRMS	3	44.3	5	2.5	1.55367	2.49202	7.5
CCP380	RRMS	3	56.5	4	3.5	1.97217	2.86868	7
CCP381	RRMS	3	48.5	2	6	1.54904	2.10277	4
CCP383	RRMS	3	58.1	7	7	1.96589	2.90943	10
CCP384	RRMS	3	49.9	1.5	1.5	1.86748	2.37323	4
CCP385	RRMS	3	61.1		5
CCP387	RRMS	3	51.7	3.5	6	1.53698	1.46973	5
CCP388	RRMS	3	65	4	4.5	1.3344	1.12096	5
CCP389	RRMS	3	41.6	2	6.5	1.51893	0.0109071	2
CCP390	RRMS	3	42.8	5	1.5	1.53241	1.02919	6
CCP391	RRMS	3	43.2	2	1.5	1.64157	0.466324	2.5
CCP392	RRMS	3	25.4	1.5	1.5	1.72163	1.07937	2.5
CCP394	RRMS	3	40.3	1.5	1.5	1.86638	0.888521	2.5
CCP395	PPMS	3	46.9	2.5	3.5	1.31529	0.0103502	2.5
CCP396	RRMS	3	34.7	6	6	1.42581	-0.234207	6
CCP397	RRMS	3	26.2	2	2	1.83638	0.286186	2.5
CCP398	RRMS	3	54.1	2	1	2.01637	0.327386	2.5
CCP399	RRMS	3	30.6	1	1	0.877163	-0.37186	0.5

## Sheet: Prognostic data - MRI
patientcode	diagnosis	center	age at follow-up	MRI-predicted EDSS at baseline	Measured EDSS at Follow-up	CSF-predicted MSDSS at baseline	Baseline CSF-predicted EDSS change	CSF-predicted EDSS at follow-up
CCP264	PPMS	2	69.2	6	7	1.92609	1.10477	7
CCP267	PPMS	2	62.1	5.5	2	1.63735	2.06675	7.5
CCP271	RRMS	2	61.4	6.5	2	1.56793	-0.0454478	6.5
CCP272	RRMS	2	41	7	7	1.71664	1.28497	8.5
CCP276	RRMS	2	52.9	2.5	6.5	1.56555	3.62681	6
CCP280	PPMS	2	43.2	3.5	2	1.85852	1.39071	5
CCP281	PPMS	2	68.9	5.5	6.5	1.76426	3.12483	8.5
CCP284	PPMS	2	60.8	6.5	6	1.92738	-0.339411	6
CCP285	PPMS	2	48	5	2	1.85227	1.9197	7
CCP305	PPMS	1	67.6	6	6	1.22287	1.125	7
CCP306	PPMS	1	63.5	4	7	1.71859	1.53911	5.5
CCP307	PPMS	1	68.3	3.5	6	1.64562	1.31373	5
CCP309	PPMS	1	45.7	3.5	4	1.04845	0.27965	4
CCP310	SPMS	1	63.5	3	4.5	1.9662	1.74049	4.5
CCP312	SPMS	1	55	3	4	1.54667	0.947144	4
CCP313	RRMS	1	44	1	1	1.20813	1.21002	2
CCP314	RRMS	1	74.2	3	3.5	1.61003	1.30803	4.5
CCP315	RRMS	1	48.3	2.5	4	1.75251	1.18264	3.5
CCP316	RRMS	1	35.5	1.5	2	1.83981	1.52945	3
CCP317	RRMS	1	40.6	2	2.5	1.82561	1.10746	3
CCP319	RRMS	1	38.5	1	0	1.77841	0.924852	2
CCP320	SPMS	1	44.8	1.5	4	0.999565	0.55513	2
CCP321	RRMS	1	45	2	2.5	1.09868	0.249035	2
CCP322	RRMS	1	58.1	3.5	4	2.24897	1.47428	5
CCP323	RRMS	1	37.4	1.5	2.5	1.37473	-0.25915	1
CCP324	RRMS	1	53	3	4	1.29233	0.7905	4
CCP325	RRMS	3	57.3	2.5	2	1.49549	0.757057	3.5
CCP326	RRMS	3	63.2	6.5	7.5	2.32131	1.45337	8
CCP327	RRMS	3	61	3.5	2.5	2.29515	3.48534	7
CCP331	RRMS	3	28.8	2.5	1.5	1.40661	1.77041	4.5
CCP339	PPMS	3	56.8	6.5	2.5	2.04181	0.663793	7
CCP342	RRMS	3	42.7	1.5	2	1.18067	0.41286	2
CCP344	RRMS	3	45.8	2	1.5	1.61942	0.796548	3
CCP345	RRMS	3	28.3	3.5	1.5	2.02555	1.02196	4.5
CCP346	RRMS	3	29.5	3.5	1	1.57627	0.38716	4
CCP347	RRMS	3	56.8	4.5	7	1.66258	1.98806	6.5
CCP350	RRMS	3	31.3	1.5	1.5	1.08267	0.777591	2.5
CCP356	RRMS	3	48.2	1.5	2.5	1.65886	1.97054	3.5
CCP357	RRMS	3	47.4	4	3	2.14453	2.51096	6.5
CCP359	RRMS	3	34.9	1.5	1	1.64935	2.03851	3.5
CCP360	RRMS	3	66.5	5	2.5	2.12914	0.187639	5
CCP363	RRMS	3	49	3	1	1.8601	1.10751	4
CCP373	RRMS	3	47.6	3.5	2	1.79922	2.72543	6
CCP374	RRMS	3	52.2	1.5	0	1.05928	1.52282	3
CCP375	RRMS	3	59.9	3.5	3	1.99655	0.787328	4.5
CCP376	RRMS	3	44.9	1.5	1.5	1.2175	2.09183	3.5
CCP377	RRMS	3	64.1	5.5	6.5	1.49857	2.57186	8
CCP380	RRMS	3	56.5	1.5	3.5	1.97217	2.77306	4.5
CCP391	RRMS	3	43.2	3	1.5	1.64157	0.481039	3.5
CCP398	RRMS	3	54.1	2.5	1	2.01637	-0.00522677	2.5

## Sheet: MRI prediction of EDSS
PatientCode	Age	Atrophy_Severity	GM_Lesion_Load	Juxtacortical_Lesion_Load	Brainstem_Atrophy	Cerebellum_Atrophy	Medulla_Atrophy	Brainstem_Lesion_Load	Cerebellum_Lesion_Load	Medulla_Lesion_Load	COMRISv2-predicted EDSS
CCP264	63.263	1	1	3	1	0	1	2	1	2	5.95658
CCP264	68.7863	1	1	3	1	0	2	2	1	3	6.68815
CCP266	61.9151	0	0	3	0	0	1	2	1	1	5.08739
CCP267	51.2493	1	1	2	0	0	1	3	1	3	5.55097
CCP267	61.7342	2	1	2	1	1	1	2	1	3	6.50391
CCP271	59.0849	2	1	3	2	1	1	3	3	3	6.45436
CCP272	33.7699	1	1	3	1	1	2	3	3	3	6.75124
CCP276	33.9808	0	0	0	0	1	0	0	1	2	2.70078
CCP280	36.0192	0	1	3	0	0	0	3	3	3	3.33246
CCP280	36.0603	0	1	3	0	0	0	3	3	3	3.33246
CCP280	42.7671	0	1	3	0	0	1	3	3	3	5.04238
CCP281	54.0575	1	1	3	1	0	1	2	0	0	5.39752
CCP283	52.8219	2	2	2	1	0	0	3	3	2	4.70572
CCP284	59.8055	2	2	3	1	1	2	3	3	3	6.62708
CCP285	38.7534	2	2	0	1	0	1	2	0	2	5.03367
CCP288	51.2575	2	0	1	1	0	2	1	2	3	6.18677
CCP305	59.0411	1	1	2	1	1	1	2	0	2	6.11996
CCP305	59.0795	1	1	2	1	1	1	2	0	2	6.11996
CCP305	65.6877	1	1	2	1	2	1	2	0	2	6.13015
CCP306	55.2521	0	0	0	0	0	0	0	0	2	4.16578
CCP306	63.6137	1	0	0	0	0	3	0	0	3	6.35313
CCP307	60.7041	1	0	2	0	0	0	0	0	0	3.52188
CCP309	40.8356	0	0	3	0	0	0	0	3	2	3.47421
CCP309	44.989	1	0	3	0	0	1	3	3	3	5.41276
CCP310	55.3616	1	0	0	0	0	0	0	0	0	3.16935
CCP310	55.5315	1	0	0	0	0	1	0	0	3	5.62148
CCP310	55.5836	1	0	0	0	0	1	0	0	3	5.62148
CCP310	63.0849	1	0	0	0	1	1	2	2	3	5.80951
CCP311	43.3589	0	0	1	0	0	0	1	0	0	1.80115
CCP311	43.4603	0	0	1	0	0	0	1	0	0	1.82615
CCP311	50.2548	0	0	1	0	0	0	1	0	1	2.35169
CCP311	50.9123	0	0	2	0	0	0	2	0	1	3.31027
CCP312	48.5973	1	0	2	0	0	0	0	1	0	3.02367
CCP312	52.9479	2	0	2	0	1	0	0	1	2	4.72754
CCP313	34.9233	0	1	0	0	0	0	1	0	0	1.15124
CCP313	42.7342	0	1	0	0	0	0	1	0	0	1.69855
CCP313	44.0164	0	1	0	0	0	0	1	0	0	1.69355
CCP314	66.4959	0	0	1	0	0	0	0	1	0	2.97714
CCP314	66.5507	0	0	1	0	0	0	0	1	0	2.97764
CCP314	73.7397	0	0	1	0	0	0	0	1	0	3.16768
CCP315	41.589	1	0	0	0	0	0	0	0	1	2.49771
CCP315	46.1041	1	0	0	0	0	0	0	0	2	3.78523
CCP315	48.337	1	0	0	0	0	0	0	0	1	2.8937
CCP316	27.7288	0	0	0	0	0	0	0	0	0	1.41064
CCP316	33.9753	0	1	0	0	0	0	0	0	0	1.37446
CCP317	34.389	1	2	2	0	0	0	2	2	0	2.17571
CCP317	35.6795	1	2	2	0	0	0	2	2	1	2.25948
CCP317	40.2329	1	2	1	0	0	0	2	2	1	2.36026
CCP318	38.0384	0	0	0	0	0	2	0	2	3	5.21129
CCP319	32.8521	0	1	0	0	0	0	1	0	0	1.23269
CCP319	38.3836	0	1	0	0	0	0	0	1	0	1.58576
CCP320	38.2164	0	0	0	0	0	0	0	0	0	1.57726
CCP320	44.3233	0	0	0	0	0	0	0	0	0	2.00939
CCP321	40.4548	0	0	0	0	0	0	0	0	1	1.97631
CCP321	44.4986	0	0	0	0	0	0	0	0	1	1.96504
CCP322	51.6932	2	0	1	0	0	0	0	0	1	3.51366
CCP323	35.7589	0	0	0	0	0	0	0	0	1	1.61007
CCP324	46.411	1	0	0	1	0	0	0	0	1	3.10908
CCP324	47.4274	1	0	0	1	0	0	0	0	2	4.21552
CCP324	49.9151	1	0	0	0	0	0	0	0	2	4.18317
CCP325	51.5479	0	0	1	0	0	0	0	0	0	2.37731
CCP326	57.0274	3	3	3	2	0	1	3	2	3	6.57834
CCP326	62.2575	3	3	3	3	1	1	3	3	3	6.79411
CCP327	47.6849	0	0	2	1	1	0	0	0	1	3.4005
CCP327	51.3205	0	0	2	2	1	0	2	2	1	3.39194
CCP327	59.7507	0	0	2	2	1	0	2	2	1	4.14216
CCP327	60.3699	0	0	2	2	1	0	2	2	1	4.18005
CCP331	18.0438	0	0	2	0	0	0	2	1	1	2.46333
CCP331	27.2904	1	0	2	1	2	0	3	2	2	3.91482
CCP339	52.6274	2	1	3	1	1	2	3	1	2	6.26847
CCP339	58.2822	2	1	3	0	0	2	3	1	3	6.04169
CCP342	37.5699	1	0	1	0	0	0	0	0	0	1.55849
CCP342	43.9452	1	0	1	0	0	0	0	0	0	2.25162
CCP343	38.8932	0	0	2	0	0	0	0	0	0	2.20944
CCP344	40.2356	0	0	2	0	0	0	1	0	0	2.22135
CCP345	22.8877	0	1	2	0	0	0	3	3	3	3.35032
CCP345	28.3233	1	1	2	0	0	0	3	3	3	3.58748
CCP346	25.4822	1	1	3	0	0	0	2	3	2	3.30445
CCP346	25.4849	1	1	3	0	0	0	2	3	2	3.30445
CCP346	29.5342	2	1	3	1	1	1	2	3	3	6.26624
CCP347	46.4219	1	0	2	0	0	1	0	0	1	4.39751
CCP347	56.4767	2	0	2	1	1	1	0	0	2	5.75654
CCP347	56.7452	2	0	2	2	1	2	1	0	2	6.11945
CCP350	23.8712	0	0	0	0	0	0	0	0	0	1.42372
CCP350	28.8082	1	1	0	1	2	1	1	0	0	4.27235
CCP355	41.8356	1	0	0	0	0	0	0	0	0	2.28918
CCP356	37.8795	1	1	0	0	0	0	1	0	0	1.7212
CCP356	47.7863	2	2	2	1	1	1	3	2	3	6.34845
CCP357	37.0767	2	0	2	0	0	0	0	0	2	3.83234
CCP357	46.8055	2	0	2	0	0	2	0	0	2	5.78514
CCP359	24.2356	0	0	0	0	0	0	0	0	0	1.42372
CCP359	24.3288	0	0	3	0	0	0	2	0	0	2.40315
CCP359	35.1836	0	0	3	0	0	0	2	0	0	2.31733
CCP360	63.9726	2	3	3	1	0	0	3	2	0	4.81831
CCP363	42.8822	1	0	1	1	0	0	0	0	0	2.84578
CCP363	48.3315	1	0	1	1	0	0	0	0	0	3.12533
CCP373	34.7589	1	0	3	0	0	0	3	3	3	3.66145
CCP373	46.589	1	0	3	1	1	1	3	3	3	6.34775
CCP374	40.4082	0	0	0	0	0	0	1	0	0	1.48322
CCP374	53.1836	0	0	0	0	0	0	2	0	0	2.99374
CCP375	55.2301	1	0	0	0	0	0	0	0	1	3.28795
CCP376	31.1534	0	0	0	0	0	0	0	0	0	1.41214
CCP376	43.9068	0	0	0	0	0	0	0	0	0	1.98408
CCP377	50.0274	3	2	2	2	2	1	2	0	1	5.56659
CCP377	63.2767	3	2	2	2	2	2	2	0	1	6.0488
CCP378	58.726	2	3	0	3	0	0	2	2	0	4.68592
CCP378	68.8795	3	3	0	3	0	0	2	2	0	4.80366
CCP380	44.389	0	0	0	0	0	0	1	1	1	1.58744
CCP380	46.6658	1	0	0	1	0	0	1	0	0	3.07185
CCP386	71.8767	1	0	0	0	0	0	1	0	0	3.97877
CCP391	38.9425	2	0	0	0	1	0	0	0	0	2.85642
CCP391	43.0082	2	0	0	0	1	0	0	1	0	3.16511
CCP398	52.0795	0	0	1	0	0	0	2	1	1	2.71903
CCP398	53.1233	0	0	1	0	0	0	2	1	1	2.84704

## Sheet: SPINCOMS somascan raw data
patientcode	age	sex	SL019100	SL007136	SL001731	SL019096	SL005173	SL007221	SL007108	SL000455	SL003755	SL014684	SL002565	SL004097	SL004101	SL005184	SL001728	SL001716	SL004396	SL007229	SL017128	SL001791	SL000481	SL007151	SL000459	SL007361	SL018921	SL007953	SL004489	SL012561	SL000448	SL003340	SL003650	SL005699	SL002722	SL004557	SL006131	SL004345	SL000137	SL003349	SL004827	SL005430	SL018509	SL005357	SL003774	SL003320	SL007631	SL012769	SL009328
CCP264	63	M	75.1	18.2	14681.6	13.5	109.4	125.3	85.5	33.7	48.9	24.9	22.1	51	32	57.7	240.1	18.2	20.3	51.8	363.7	1442.9	21.9	77.5	71959.2	35.4	224.5	29.3	19.9	476.4	34.7	112435	20285.1	45560	45.1	13665.1	33.8	370.8	24.6	20.2	5660.2	878.7	166.7	32835.1	21.8	705.6	56.8	100.6	239
CCP265	38	M	21.8	20.2	12458.9	17.7	128.4	81.5	134.3	38.8	53.1	25.9	24.9	65.5	34.2	60.8	417.8	17.5	20.9	44.2	486.3	884.4	24.8	113.6	70420.5	38.9	304.5	33	20.9	380.5	43.6	306131	3327.5	30599.1	56	22775.7	27.3	778	26	21.6	3208.6	707	227.2	14616.7	22.8	700	50.2	117.3	290.1
CCP266	53	F	21.8	20.9	33213.9	14.7	164.9	161.9	140.5	42.4	62.7	32.7	28.1	61.3	36.9	77.5	489.4	19.8	24	60.5	399.3	1836.4	24.9	112.6	73321.1	39.7	326.4	32.1	23.1	440.7	34.6	151114	60192.3	27923.1	49.6	31109.2	33.7	775.9	26.6	22.5	5481.1	906.7	305.7	16624.2	25.9	1014.8	73.4	146.3	255.7
CCP267	52	F	18.9	17.7	23151.6	14.1	148	99.2	163.1	39.6	59.4	28.1	26.2	55.5	33.7	59.3	528.3	18.1	19.2	48.1	602.5	1283.1	24.8	73.4	41396.2	38.3	433.5	34.6	22.2	436.8	31	309800	25833.4	43717.1	54.7	24839.1	34.8	583.8	24.5	21.2	4611.6	804.1	305.9	17370.3	23.4	786.9	55.1	204.5	307.9
CCP268	49	M	24	19.3	17505.9	16.5	129	119.2	138.2	41.9	56.1	27.7	27.2	58.5	33.2	62.9	447.7	18.1	21.2	52.8	405.1	2049.4	25.5	93.2	52351.4	37.5	353.9	37.3	21.8	390.2	33.6	167380	23273.7	34697.6	57.3	27383.1	31.9	578.9	24.5	21	6103.9	961.4	287.1	8467.9	22.6	922.4	58	112.3	274.5
CCP269	65	F	24.3	31	21249.3	26.1	175.2	110.8	172.6	59.9	63.7	38.2	42.5	78.1	47.2	74.9	558.2	20.9	34.9	62.7	545.9	1603	31	113.1	23451.8	49.8	463.4	54.5	25.5	571.3	41.9	285885	27882.7	14682.5	69.1	32220	38.1	855.4	33.9	26.1	4948.2	937.9	353.1	16107.5	29.9	1130.4	79.9	138.8	313.1
CCP270	34	F	20.6	18.8	10650	16.9	125.2	83.9	118.8	36.8	47.8	25.4	22.1	49.1	30.4	61.7	258.2	17.5	18.8	40.4	415.4	772.3	23.1	95.8	28735.2	33.8	385.3	27	19.5	403.6	29.6	178960	8483.8	22398.8	46	22496.1	28	413.7	22.5	21.8	3204.8	647.7	185.8	10319.7	21	423.8	46.2	97.5	275.4
CCP271	38	M	23.4	23.4	13578.9	22.8	107.9	97.7	100.5	37.9	48.9	29.5	25.8	63.2	33.5	86.3	321.9	17.2	21.5	47.4	351.6	1240.4	24.8	86.8	35367.9	39.3	270.5	33.4	20.6	325.9	34	359072	18045.1	25550	52	20079.9	28.5	508.3	28	21.4	3470.8	655	186.9	13142.2	23.2	742.4	52.7	132	227.6
CCP272	34	M	22.4	20.2	18974.6	19.1	118.1	94.5	124	39.4	54.6	26.4	24.9	60.1	33.4	92.1	412.7	18	21.9	44.8	392.9	1150.5	24.8	75	45912.7	38.3	244.2	31.3	20.9	573.8	30.1	337223	33176.3	33401.5	58.5	23645.7	41.3	483.7	25.1	22.3	2785.3	988.6	267.5	14950	22.9	646.3	57.2	111.4	253.3
CCP273	41	F	25.1	18.3	19768.4	14.8	123	163.7	112.5	37.7	57.7	31.7	27.1	58.4	35.8	87.8	442.7	20.7	23.4	77.1	396.1	1175.6	25.4	76.7	45157.3	36.6	242.6	51.6	22.8	391.6	34.6	269415	33063.5	107546	53	24331.4	32.8	447.8	34.2	24.7	12301.6	723	221.9	15085	25.1	534.4	66.8	115.6	249.5
CCP274	57	F	23.8	22.6	27021.9	20.7	172.2	122	197.4	51.4	61.7	32.9	33.8	76.4	39.1	87.4	565.4	19	22.5	52.9	474.8	1656.5	27.8	89.2	56434.6	47.4	457.7	48.6	23.5	415.8	34.2	342927	33173.3	17481.2	57.4	33584.9	34.7	696.5	31.1	24.2	4956	1048.3	366.8	15805.2	27.3	1068.1	71.7	153.6	313.6
CCP275	57	F	24.8	22.6	33509.3	21.3	138.1	163.4	170	38.1	62.2	28.7	26.7	64.2	34.4	66.4	399.9	18.4	23.2	57.8	460.5	1021.8	25.7	110.5	43918.9	37.4	347.2	35.3	22.4	437.3	38.1	157621	60611.4	73249.1	55	28558	47.5	757.7	25.5	22.1	5966.8	1037.2	281.1	19865.5	23.4	885.2	54.6	200	295.9
CCP276	34	M	22.9	21.7	24953.1	16.5	150.8	133.9	181.7	45.3	61.1	28.7	27.5	73.4	37.3	165.7	555.8	20	22.9	60.7	421.5	907.4	24.8	100.6	13527.6	40.7	414.2	36.1	22.1	343.1	35.5	382551	25052.7	23952.7	57.3	29920.7	30.7	547.4	28.3	23.5	4059.1	1016.4	269.7	8666.7	24.7	643.7	56.6	88.4	315.5
CCP277	44	M	24.5	18	21181	16	130.1	126.4	159.3	37.1	54.4	27	26.2	54.4	33.7	57.5	497.8	18.9	21.9	59.8	383.2	1233.4	22.8	82.9	22899.2	36.2	365.6	36.7	22.3	419.3	32.9	287448	4505.6	12756.6	50.6	32503.4	23.3	814.7	25.2	21.7	6113.7	918	286.5	10071.3	23.8	564.9	57.4	113.3	285
CCP279	49	M	25.8	20.5	14259.2	16.5	154.7	144.8	92.5	39.1	62.3	29	25.8	66.3	36.7	60.3	381.2	20.6	21.7	61.3	547.1	1463.9	25.7	111.4	86242.6	39.2	324.4	39	22.4	678.2	35.2	343915	31567.3	73586.1	52.2	20383.8	53.1	446.8	26.7	21.6	9290.5	862.3	241.8	35734	25.9	699.2	57.7	210.3	281.3
CCP280	36	F	23.2	20.6	22996.6	19.6	122.2	116.4	138.9	39.3	57.7	28.7	25.2	62.6	35.2	70.3	512.8	19.5	23.7	52.6	461.1	1288.8	26.6	94	70466.5	38.5	334.9	32.3	21.8	409.1	35.3	397346	34576.2	33689.8	51.1	29916.7	36.9	605.6	27.1	22.5	3683.6	845.2	274.4	7977.7	23.5	615.1	54.6	113.9	276.9
CCP281	54	F	30.9	25.3	22131.3	23.2	138.4	144.7	134.3	47.9	56.2	29.3	27.4	82.3	36.6	88.6	423.2	18.1	22.7	61.1	390.8	1116.5	26.8	88.7	20570.9	43.7	328.8	34.5	20.9	299.1	35.6	157858	41062	17879.5	58.9	28930.2	33.1	765.2	27.5	23.5	4598.6	887	277.2	6346.1	24.6	627.7	63	111	311.7
CCP282	46	M	25.8	22.4	22201.7	18.7	152.8	174.5	142.4	44.1	59.8	30.3	33.7	64	38.2	97.4	514.2	21.2	23.8	65.3	455	2207.4	26.5	109.2	63956.3	41.1	426.1	49.1	22.5	587.7	34.9	365681	27055.8	47364.3	57.3	29647.6	35.1	637.3	28.3	23.3	8087.8	1094.1	305.5	16534.4	25.1	1464.7	64.6	169.7	428.5
CCP283	28	F	27.3	20.8	17086.7	17.9	113.8	158.1	149.6	36.5	53.3	26.7	26.4	62.7	33.3	105.1	393	17.8	22.2	64.7	356.9	1168.3	23.6	116.1	31189.7	36.2	262.5	42.6	20.2	254.5	31.4	177224	11173.3	34351.2	52.8	21702.1	28.8	511	26.5	21.3	5051.3	977.4	302.1	6305.6	22.5	749.9	53.5	114.5	257
CCP284	38	M	29.6	24.5	16345.1	20.6	135.2	141.2	129	37.3	55.7	27.6	26	64.4	33.8	67.7	367.5	18.1	21.9	61	481.3	1429	24.6	93.8	78656.3	38.2	277	30.5	19.9	752.8	36.5	125287	13871.4	58385.6	50.1	22778.4	29.3	749.5	25.2	22.8	5327.7	902.8	235.6	29119.7	23.6	991.1	60.5	116.9	299.4
CCP285	34	F	19.1	17.2	19311.5	13.9	129.7	125.6	102.3	40.1	54.2	28.1	25.1	51.4	34.6	237.3	392.4	19.1	21.1	51.1	424.7	966.4	25.5	136.6	53097.8	38.9	361.5	41.9	23.5	331.6	42.3	151378	31106.2	34853.3	54.9	22601.9	28.6	423.2	26.6	21	6506.7	1171	240.9	11222.8	22.5	539.4	54.7	115.8	260
CCP286	52	M	21.3	19.5	11836.8	16.1	95.6	104.3	77.6	33.8	47	23.5	22.2	56.4	28.9	55.1	228.2	16.6	19.9	49	233.5	1086.1	21.4	70.3	28130.4	32.7	198.2	30.4	19.1	360.1	30.4	223704	13926.4	16675.3	40.9	15771.1	28.5	368.3	24.1	19.2	4061.5	634.3	155.7	10240.3	21.5	422	50.4	91.7	189.9
CCP287	47	F	24.3	25.4	10730.4	21.3	120.3	108.8	138.8	37.1	50.8	25.9	26.4	59.2	32.9	58.8	372.3	17.1	21.4	51.8	389.2	610.2	24.4	100	36916.3	35	359.4	27.2	19.6	419.7	34.3	128682	2064.2	31504.8	49	22235.4	34.1	488.2	25.5	21.7	3780.3	696.9	229.1	11681.3	23.2	375.5	52.2	124.5	293.1
CCP288	43	F	26.3	23.3	18012.1	20.4	133.3	149.3	115.6	40.2	56.1	29.2	29	62.4	34.8	110.2	399	18.7	21.2	63.2	359.9	877.4	25.5	97.1	26464.5	39.9	397.3	40.1	21.4	401.4	35.2	148261	35827.7	49413.7	53.3	28494.7	31.9	704	25.9	23.2	6805.1	809.4	226.1	9859.3	22.9	909	56.3	78.5	319.9
CCP289	53	M	27.1	19.7	22293.3	18.7	137.4	203	191.5	39.5	59.3	27.4	24.4	66.9	35.2	63.7	546.6	18.9	20	61.2	418.4	1415.6	24.7	104.5	51280.2	41.5	414.1	34.2	22	662.1	37.7	339249	51177.7	74439.2	49.9	28165.7	42.1	559.8	25.2	21.6	7790.3	998.4	330.3	28666.6	22.7	1123.6	67.4	122.2	246.5
CCP290	36	F	30.7	22.6	22122.7	22.2	135.3	144.2	225.7	38	67	28.4	27.1	71.6	35.6	67.3	690.3	19.1	21.8	58.5	400.8	1028.5	24.1	113.5	55329.4	39.5	385	36.7	20.6	415.4	38.5	387403	41988.9	35032.6	53.3	29355.5	34	592.5	25	22.3	4656.9	1062.4	395.3	10685.2	22.9	1478.4	61.7	130.3	262.6
CCP291	30	F	25.6	20.8	14869.4	17.8	115	84.5	123.7	35.4	48.9	25.2	22.6	57.8	31.3	60.3	368	17.5	20.4	44.4	289.6	837.6	22.5	89.6	20573.9	35	330.4	30.5	19.4	311.3	33.2	295980	33852.3	10154.8	44	22654.4	24.7	382	23.7	21.1	2621.6	504.4	212.3	3539	21.7	736	51.4	93	213.2
CCP292	43	F	27.1	20.3	18475.3	17.2	140.3	153.6	190.2	42.4	57.6	30	25.8	71.5	37.7	70	459.8	20	23.6	60.3	311.8	1137	25.5	111.1	55845.1	40.6	408.8	42.2	23.5	394	38.6	337749	39764.1	12095.9	47.8	27672	29.9	506.5	29.3	22.3	7482.4	1187.5	285.2	7672.7	24.4	930.2	66.8	107.7	245.3
CCP293	34	F	22.4	20.1	8870.7	20.2	101.8	64.3	96.8	36.4	43.1	26	22.6	62.5	30.8	59	233	17.5	19.8	40.4	269.9	452.3	23.5	102.2	20944.2	36.5	364.2	29.2	19.8	288.8	29.3	220600	20008.6	22081.9	42.3	14182	26.7	221.1	24.1	20.6	1520	373.5	143	5554.1	20.6	516.9	51.8	71.7	183.4
CCP294	34	F	24.5	21	11997.6	18.7	116.7	133.4	92.7	42.2	55	28	24	79.5	36.3	59.3	296.8	18	21	53.1	338.8	683.7	24.8	103.5	43600.1	40.5	307.6	34.3	21.1	506.3	40.6	78277.9	32232.5	44294.6	46.3	18880.5	39.8	302.1	26.5	21.9	4717.3	547.1	177.7	12280.8	22.5	648.1	60.3	82.2	202.6
CCP295	45	F	29.1	23.2	38020.9	18	154.3	213.4	306.8	43.4	69.1	30.5	28.5	84.8	40.2	72	777.5	20.1	28.4	69.7	378.4	2323.9	24.6	196.4	18060.2	42.5	447.8	56.1	22.8	364.3	44.8	296219	64883.2	18020.8	59.1	40027.6	36.1	935.9	26.6	22.3	5107.3	1100.4	570.1	10042.8	24.8	1114.3	70.6	117.2	284.2
CCP296	38	F	23.2	21.8	9862.2	21.5	114.5	68	99.4	36.5	48.6	27.3	23.8	63.5	31.2	57.5	248.6	16.9	20.3	40.2	314.9	600.9	24.2	81.2	14523.5	36.4	362.5	26.8	19.7	485.1	30.5	77663.5	21479.8	13798.2	43.8	13729.9	31	199.4	25.7	20.5	1659.7	449.2	164.1	7812.8	21.6	608.9	56.2	103.4	191.4
CCP297	37	M	27.7	24.6	13571.3	20.9	119.1	122.9	140.2	38.8	54.4	28.4	25.5	63.5	34.4	64.8	431.2	18.4	21.1	55.6	283.6	750	23.2	94.7	19846.7	37.6	362	33.3	21.1	514	32.4	243120	24097.3	11632.1	49.3	21685.8	30.3	411.7	26	23	3649.3	835.6	195	7111.6	23.7	1150.9	58.6	127.3	222.9
CCP298	32	F	24.4	24.2	9154.7	20.3	115.5	113.3	89.8	39.4	47.1	26.8	23.8	67.2	32.6	58.9	243.4	18.3	20.1	54.9	267.5	514.1	23.5	84.8	37020.5	38.3	276.2	26.3	19.1	371.7	31.3	195777	19191.5	21323.6	45.8	17316.8	29.1	264.7	25.5	22	2557.8	489	135.1	6459.7	23.5	359.3	53.7	67.6	194.1
CCP299	32	M	30.5	24.4	22179.8	20.1	198.7	239.7	182.7	45.6	70	30.9	53.7	107.2	41.1	625.8	481.6	20.5	37	73.1	713.7	631.8	27.5	108.9	162118	42.8	585.7	62.4	23.4	733	38.5	357108	92272.9	133423	51.2	22079	41.8	392.4	30.2	24.8	4304.6	3668	267.4	33991.1	27.2	437.9	74.5	126.5	330.2
CCP300	36	F	24.8	20.8	18925.4	16.3	148.5	96.7	191.7	43.5	57.2	26.3	24.6	61.8	33.8	115.3	501.7	19.6	21.5	52.8	446.1	1254.2	22.6	91.7	71098.3	36.8	575.6	31.9	21.6	490.9	30.6	321150	21867	14420.7	51.5	29673.3	32.5	586.8	25.2	25	2110.6	1244.5	304.9	13619.6	23.7	1552.2	62.3	100.1	332.5
CCP301	50	M	59.1	69.2	15165.5	66.3	181.4	202.6	178.3	95.6	82.5	106.6	69.4	154.8	77.5	136.9	387.2	29.1	78.6	107.5	527.6	950.7	43.5	209.8	143734	72.6	408.3	59.6	36.1	521.2	78.9	256041	30668.2	52910.1	100.5	20872.5	75.2	397.3	47.4	40.6	7975.6	1064.2	250.3	16122.7	47.7	811.1	146.2	196.8	311
CCP302	55	F	27.2	25.6	14686.7	23	132.9	155.5	146.7	49.3	56.3	29.3	24.3	105.3	37.1	171.6	338.1	18.1	24.4	59.4	418.1	997	28.5	96.2	61359.7	48.2	329.5	34.5	21.4	471	38.2	150846	43697.6	39845.6	51.8	22202.6	40.8	426.7	29.6	23.1	5006.8	1148.3	229	13431.5	25.2	642.5	72.7	160.5	248.5
CCP303	47	F	32.7	30.9	18371.9	28	141.1	163.7	141.8	46.6	61.5	32	31.1	89	46.2	84.9	506.3	20.7	29.3	72.9	365.1	926.2	27.9	120.9	33216.5	44.5	396.4	35.4	22.7	576.8	39	275290	45668.3	31413.4	59.6	25480.9	47	387.5	30.4	24.4	4900.9	666	256.9	29214.7	26.6	762.8	78.8	134	243.1
CCP304	33	F	107.8	442.8	22271.7	370.2	985.1	515.7	506.8	872.6	161.2	422.5	268.9	1217.9	593.2	511.5	1172.2	112.3	714.1	942.2	2174.8	2012.2	169.5	670.9	10828.2	764.5	1069.6	131.5	109.6	846.5	287	324596	35783	25022.5	659.6	32988.7	432.3	2082.3	475.7	109	4092.9	2481.5	1092.4	10509.4	216.8	1195.9	1403.1	586.7	705.3
CCP305	59	M	30.1	22.4	36070.8	23	137.7	265.5	186.8	43.2	59	30.3	25.2	86	37.7	67.1	536.8	18.6	23.5	85.8	375.8	1524.4	25.5	106.9	76343.1	43.5	328.5	33	21.5	736.9	44.4	324653	73168.7	56503.8	57.9	30217.6	39.5	692.6	26.4	23.2	11468.7	975.7	309.8	26374.5	24	1196	73	172.3	268.7
CCP306	55	M	29.7	22.6	22088.4	20.2	150.8	113.2	155.4	37.2	59.3	28.5	24.9	65.9	34.7	70.3	448	18.3	20.9	52.8	395.9	1414.4	24.8	86.1	77266	38	486.2	35.1	21.5	643.8	33.4	315408	28008.6	29835.1	48.3	28133.3	37.1	444.6	25.2	21.9	5023.3	803.3	280.9	17162.3	23	1229.7	74.9	190.7	282.4
CCP307	60	F	35	27.3	21073.5	26	131.5	129	191.2	43.8	54.2	31	27.8	75.6	41.6	65.2	348.9	19.1	23.4	57.6	334.5	1020.3	26.2	134.5	51191	43.7	449.7	49.4	20.4	512.4	45.7	283138	34034.6	25976.2	50.7	21424.6	45.4	411.3	28.5	23	5618.6	835.7	283.8	15773.5	23.9	680.5	70.4	145.5	262.1
CCP308	43	F	31.1	25.4	21999.3	21.9	141.1	166.1	173.4	39.4	57.7	28.5	26	71.1	33.9	67.8	554.2	19.5	22.6	61.9	356	926.6	24	104.3	44382.3	38.3	408.6	31	20.6	498	36	266112	37685.9	40896	56.3	25780.5	35.6	586.7	26	23.5	5620	901.5	274.5	17092	24.4	688	64.6	115.8	260.9
CCP309	41	F	26.7	23.9	18146.9	19	128.9	142.6	143.2	34.8	57.1	25.9	23.6	68.1	34.2	112.7	528.6	18.3	22.4	53.7	348.4	922.4	22.4	97.9	21200.2	35.4	402.1	33.9	20.2	647.9	33.5	267194	41801.4	15477.8	46.6	26429.9	31.2	428.6	24.7	19.9	3900	796.6	283.2	7547.5	22	1143.4	56.8	106.3	265.8
CCP310	55	M	26.9	23.6	29544.8	20.3	176.1	162.1	214.2	41.9	76.9	30	27.7	85.3	37.5	317	631	19.9	22.9	69.3	551.4	1655.5	25.2	136.3	98234.1	42.5	395.7	34.5	23.5	539.2	36.5	197416	73934.3	80147.6	51.9	30502.4	48.6	737.5	28.9	23.4	4468.3	1678.4	346.6	14221.4	25.4	889.9	69.9	162.3	356.1
CCP311	43	F	24.6	23.4	20708.5	18.7	137.6	117	147.1	43.2	56.5	28.3	26.4	77.4	37	87.9	481.6	19.3	22.7	55.6	331.1	1121.9	24.9	100.3	43661.1	41.7	419.1	34	23.3	567	33.4	363135	29402.1	13896	49.5	26637.2	33.4	516.2	28.2	22.4	3407	1053.1	270.4	13449.3	25.2	939	62.1	94.4	282.8
CCP312	48	F	23.2	49.4	23279.5	18.8	126.4	155.9	152.1	51.4	52.8	30.3	29.2	103.7	41	87.4	320.4	19.6	50.3	66.8	396.6	1039.8	24.6	113.7	50701.3	42	376.7	31.5	24.9	392.5	36.3	330817	43803.1	26388.5	52.1	21193	35.4	408.8	27.7	23.1	5435.3	822.8	240.7	10981.2	25.9	979.9	68.5	117.2	234.7
CCP313	34	F	26.2	22.6	40060.7	21.4	130.5	113.6	227	41.6	58.7	28.1	26.2	75.3	33.9	96.4	623.6	19.3	23	48.5	335.3	1659	26	80	50822.4	41.3	335.9	38.3	21	360.5	31.9	159874	57063.1	23344.4	51.5	31928.4	29.8	582.7	26.5	21.9	2430.5	997.2	409.2	12786.6	23.8	1124.4	59	124	260
CCP314	66	F	42.7	19.9	26784.5	15.6	130	108.4	162.8	39.3	57.6	29.2	25.7	57.7	36.6	68.4	456	19.8	22.3	56.6	309.3	1035	24.9	92.8	38041.8	37.4	457.4	35.9	22.9	707.8	30.9	330926	28111.4	18392.4	45.9	26926.1	31.8	370.1	28.4	22.3	2620.6	800.3	268.7	16939.5	24.8	607.9	71.3	129.8	238.2
CCP315	41	F	21.3	18.3	15933.8	15.7	116.7	95.7	140.3	42.8	52.9	28	26.3	66.6	35.2	116	421	19.1	22.9	54.5	251.1	792.9	24	80.6	17578.7	39.7	582.7	35.5	21.4	410.1	31.3	115551	19669.1	4370	46.9	23885.3	28.6	285.3	26	22.1	2048.5	685.4	189.1	6159.4	23	730	59.3	97	226.3
CCP316	27	F	22.9	23.4	10910.7	19.4	111.7	87.2	90.3	40	48.7	25.7	24.9	60.4	34.1	113.9	254.1	18.1	21.4	47.7	260.9	483.1	22.7	79.7	76297.1	37.4	510.4	29.5	21.3	321	29.7	351328	12256.7	20388.4	47.9	17422.3	28	231	25.8	23.7	1794.6	668.8	147.1	6706.9	23.2	389	57	88.6	243.5
CCP317	34	M	24.4	22.1	17317.2	18.7	136.3	236.6	187	47.6	61.5	28.8	24	136.3	44	703.3	406.6	18.2	42.1	84.4	423.7	1099.8	23.9	81.8	71531.7	40.7	603.6	42.7	27.1	512.9	33.5	280118	64273.5	23568.9	50.7	24867.9	31.4	456.6	26.7	22.1	5604.3	1538.8	229.7	7587.9	23.8	383	72.7	90.2	371.8
CCP318	38	F	24	18.2	16589	14	136.7	130.8	136.4	36.6	54.1	27.9	24.7	58.7	33.9	58	385.2	17.9	19.3	51.9	355.9	1186.5	23.6	78.1	40207.3	36.4	355.1	30.2	22	668.4	35.1	136956	38649.8	24844.1	45.4	22627.2	30.6	383.6	24.2	21.4	4401.7	613.8	231.2	8287	23.3	563.3	58.3	85.3	239
CCP319	32	F	20.1	18.2	12211.4	14	110.7	100.1	99.6	33.7	48.4	80.3	22.1	52.9	30.2	72.9	277.4	17.9	19.1	47.8	269.5	640.5	20.6	79	33852.5	32.3	415	26.2	18.9	436	29.3	250103	22943.5	10946.7	39.9	18341	24	329.2	23.6	20.5	2157.1	471.2	185.9	7257.5	20.8	745.3	51	68.4	195.7
CCP320	38	M	34.4	24.7	26265.8	20.2	164.4	235.1	226.7	47.1	64	31.5	28	97.5	40.9	63.1	492.9	18.9	25	77	388.4	1592.1	27.1	104.7	104827	45.1	393.6	50.3	22.7	524.7	46.4	129332	50516.7	50268.1	55	32777	37	794.5	28.5	23.5	8088	1049.2	300.4	16032.4	25.6	775.8	78.1	109.6	292.4
CCP321	38	F	32.2	24.8	17047.7	22	129.7	184.3	155.7	52.2	58.1	27.8	25.6	72.7	34.4	166	436	19.2	23.5	66.1	339.4	961.7	25.2	95.9	27516.8	37.6	458.1	37.3	20.6	321.9	37.5	96427.6	35922.5	39344.8	50.8	24866.5	33.9	426.6	26.1	32.1	6440.9	960.8	271.7	7717.9	23.2	760.1	73.8	97.2	281.9
CCP322	52	F	20.2	16.9	16679	14.2	137.2	125.2	125.6	36.1	58.3	27.1	23.8	55.1	33.1	83.6	461	18.8	21.1	51.5	364.5	998.6	24.7	90.3	78501.5	37.2	339.7	30	22	607.1	40.8	270069	42900.6	17694.2	48	23707.8	31	449.4	25.5	21.3	3039.9	754.6	222.5	13425.5	22.8	864.2	60.8	107.2	242.9
CCP323	29	F	20.4	18.9	12948.1	17.7	110	71.4	153.8	35.6	47.8	26.1	23.4	54.4	31.1	69.3	382.4	17.3	19.2	39.6	265.6	891.8	23	73.3	18579.4	33.8	402.3	29.7	20	381.3	27.7	338050	19169.1	11683	47.2	20881.5	25.3	296.4	23	20.6	1955.9	526.1	221.7	4543	21.1	516.6	51.2	102	213.8
CCP324	46	M	29.1	25.7	18934.1	21.8	122	141.7	108.3	41.8	58	30.4	26.3	80.6	35.6	67	370.9	18.7	22.6	60.9	337.8	1183.6	22.8	101.8	36234.8	39.8	420.1	33	21.5	732.1	35.9	237655	39753.6	32212.8	43.7	21998.8	35.1	389.3	26.8	23.3	3516.9	783.3	261	17564.1	24.4	718.9	63.3	98.3	236.5
CCP325	54	F	21.5	17.7	14649.3	13.7	115.3	134.5	94.6	34.2	50.4	24.5	22.8	54	30.9	62.4	361.8	17.6	20.5	53.5	295.8	677.4	22.5	77.8	12163.2	33.2	427.5	33.9	21.3	872.4	31.7	132679	52614.6	19420	44.8	22558.3	33.6	367.3	24.7	19.9	4099.5	646.9	202.5	10652.1	21.8	469.9	62.4	125.5	207.3
CCP326	57	F	45.8	23	11536.9	20.8	131.4	300.9	118.9	48.8	54.4	29.4	29.4	114.9	42.9	257.2	281.8	19.7	26.9	104.2	420.9	619.8	25.6	94.8	43458.3	45.4	375.4	52.6	21.9	578.6	41.6	335883	38069.9	24081.1	49.5	20666.8	40.8	345.1	28	23.4	8305.3	1371.2	224.4	11433.5	24.1	512.3	73.7	123.6	303.5
CCP327	51	M	29.5	23.4	17173.8	21.8	125.9	184.2	138	39.2	56.4	28.8	24.9	67.6	33.5	124.9	372.7	18.1	22.4	63.3	347.2	1000.2	25.9	106.8	75458.3	37.9	321.5	40.3	22.1	486.9	52.5	287203	68800.5	33455.6	47.4	20539.9	35.9	369.7	25	22.8	9078.5	854.8	206.6	12466.9	23.1	1134	68.9	88.3	267.8
CCP328	51	F	18.2	16.8	11173.8	14.7	121.8	103.2	85.9	36.9	48.4	26.7	23.8	53.1	32.2	60.9	256.3	18.8	20.4	50.2	312.9	591.3	22.5	77.8	23301.9	35.1	429	30.3	21	605.9	29.6	89074.4	28075	20005.5	44	13446.1	29.7	156.5	24.7	21.7	2792.3	466	150.3	7378.6	22.7	537.6	54.6	73.4	187.1
CCP329	56	M	37.8	26.2	17522.1	21.5	144.6	362.2	196.1	61.9	64.4	32.1	25.6	173.5	53.1	102.9	410.4	19.9	67.3	121.8	439.2	984.3	26.5	95.8	96016.4	45.1	428.9	44	24.9	591.1	36.2	367158	72321.4	24250.6	58.8	26346.4	37.9	409.6	28.4	26.4	8144.3	1475.9	232.9	19185.3	23.7	699.8	91.8	116	280.3
CCP330	22	F	34.5	33.3	31834.7	34.5	138.2	339.2	215.2	69	68	34.8	29.3	211.1	44.8	79.9	957.6	19.6	30.9	104.7	341.5	1404.9	29	145.9	24499.8	66.2	440.6	44.8	22.2	386.2	46.5	334502	74467.5	13816.2	66.4	34347.4	34.2	892.5	42.6	28.5	11196.9	856.1	380.2	9408	27.8	1168.1	75.2	196.6	260
CCP331	18	M	19.8	20.1	29129.4	16.8	136.8	136.4	180.5	44.4	57.5	28.1	25.6	70.4	38.8	98.9	552.2	18	21.4	53.3	389.6	920.5	25.2	101	35070.3	37	355.1	34.6	22.9	568.6	37	384612	81287.8	19296	57.3	24591.5	31.7	584.2	26.1	21.3	4577.4	718.5	300.7	10355.8	24.9	965.8	57.5	103.7	241.2
CCP332	51	F	29.8	19.7	31855.3	16.7	168.6	207.2	180.4	42.4	68.2	31.1	27.8	74.8	37.4	72.6	518.8	20.4	22.9	67.3	502	1164.5	27.2	118.3	78329.9	41.3	417.9	42.8	23.3	642.4	42.1	166058	72499.6	64694.7	61.8	33891	73.1	976.9	28.6	22.2	9196.9	1197.3	316.9	34787	24.4	818.6	77.7	244.6	307.7
CCP333	69	F	24.6	21.2	23421.5	15.8	158.2	178.7	129.3	40.7	57.5	27.4	23.7	69.8	33.5	65.8	481.3	18	20.7	66.5	340.6	1594.5	25.2	89.9	40119.2	37.7	410.4	29.4	21.6	484.9	39.9	329293	71080.3	33758.7	48.5	28348.5	51.6	575.1	26	21.7	7488.9	1209.5	312.9	24522.4	24.6	1537.6	79.5	132.1	232.8
CCP334	61	F	27.6	28.3	14445.8	23.5	167.9	153.7	99.4	67.6	60.6	31.7	31.4	67.2	38.2	71.8	283.4	20.9	27.2	58.4	678.7	614.8	27	108.7	266286	44.5	272.5	47.9	23.5	757.2	45.4	327017	16206.9	160470	56.1	23381.4	37.3	502.6	29.7	25.9	11157.1	1756.8	200	17117.9	26.7	896.1	65.9	159.8	486.7
CCP335	52	F	28.2	26.7	20249.2	20.4	167.8	181.9	149.5	46	63.4	31.9	27.3	89.6	39.7	73.8	472.9	21.6	23.6	72.5	542.5	1055.2	26.4	123	125453	49.1	368	35	22.9	366.2	40.5	263235	62202	170089	55.4	23399.8	40.1	438.4	28	23.5	5404.6	647.3	296.5	19929.3	25.4	785.7	82.4	211.9	278.5
CCP336	50	F	28.5	24	18590.9	21.6	191.5	168.6	139.9	44.3	66.9	28.7	27.7	90.6	38.6	80.2	570.7	20.6	21.8	66.5	623	1059.9	25.6	137.4	124105	43.8	373.8	33.8	24.1	1002.5	40.4	373353	61966.1	124334	56.3	27937.8	51.1	598.3	29.2	23.9	5168.6	1104.1	342	32910.1	25.6	854.4	69.5	185	297.5
CCP337	40	F	31.6	19.5	22249.4	16.9	156.6	397.5	243	39.2	67.5	27.8	28	61.7	34.4	81.6	556.8	19.1	24.1	68.4	531.5	731.3	23.9	97.4	57129.8	38.8	448.9	40.7	20.8	388.2	32.9	193011	27775.4	110681	55.2	27460.9	34.8	678.6	27.6	21.7	4756.2	2063.2	314.1	21588	23.5	1093.8	57.8	119.5	320.1
CCP338	33	F	27.2	22.7	23845.3	18.1	151.3	202.1	213.4	48.1	58.3	32.5	27.2	85.2	42.4	68.7	471.7	21.6	24.8	75.9	310.7	876.5	29.9	118.8	31120.1	45.3	449.5	42.6	24.8	352.1	58.8	314442	67132.5	20172.4	56.2	25858.3	31	441.5	31.8	25.7	10915	536.4	270.4	4927.5	26.7	918.9	72.3	82.1	229.9
CCP339	51	M	26.9	21.9	21978.1	18.9	112	124.3	164.3	35.1	49	25.8	22.3	60.2	31.8	54.6	390.2	17.5	20	46.6	276.9	914.8	22.7	91.9	36382.8	35	438	28.4	19.3	688.4	32.9	332797	65865.7	6797.9	51.6	19068	29.8	297.9	22.8	20.2	4980.8	758.1	205.9	12006.9	20.3	817.4	106.5	97.3	211.7
CCP340	31	F	25.9	19.9	20992.3	16.8	149.1	138.1	199.6	47.4	59.7	30.6	29.7	75	38.1	242.8	581.1	17.5	26	54	416.8	708.2	25.6	75.9	29683.2	39.4	369	48.8	23	362.4	33.1	330476	31029	16638.4	49.2	35334.6	29.8	760.8	26.1	23.2	3458.5	1078.9	294	7343.4	24.8	655.4	64.5	114.1	300.2
CCP341	20	F	22.9	18.7	13741.7	15.3	132.9	148.2	103.8	36.8	50.2	25.9	22.8	60.9	32.9	96.6	336.7	19.7	20	57.1	395.5	700.3	23.2	101.5	97919.7	34.7	419.5	36.4	21.2	546.5	32.4	148955	47516.9	139000	44.4	17934.9	27.6	347.5	26.3	22.1	6592.1	516.8	165.5	8328.6	23.2	546.5	53.9	92.8	266.5
CCP342	37	F	28	20.2	24336.9	14.6	121.2	153.3	137.5	36.4	55	24.9	23.7	61.5	33.1	56.9	551.7	17.7	20.7	56.6	309	962.2	23.6	86.6	48236	35	377.7	34	21.1	347.3	33.5	79467.5	62833.4	20040.4	44	24579.1	28.5	511.7	25.5	21	4560.9	662.5	288.8	7578	22.9	752.6	53.9	114.5	220.9
CCP343	32	F	24.3	21.9	22691.2	19.8	118.1	111.5	150.8	38.2	52.7	26	23.4	70.5	33.1	112.2	459.5	16.7	20.3	51.1	336.9	941.9	23.8	76.6	64290.8	39.3	473.4	27.5	20.4	474.5	32.3	115916	54787.1	37736.4	45	26493.1	31.5	452.5	25	20.2	2666.8	653.1	265.8	8092.3	23.2	1277.4	55.7	75	235.8
CCP344	40	F	20.2	18.1	24139.9	16.5	130.7	95.7	133.4	38.3	53.5	27.2	24.4	50	33.4	123.1	420	18.3	20.7	44.5	474.5	672.6	23.9	61.2	42580.6	37	378.6	37.6	20.6	363.1	33	378117	28363.3	16838.6	46.3	26211.6	27	487.4	24.8	20.5	2880.9	549.7	186.6	5054.3	23.4	677.8	54.4	82.1	249.9
CCP345	22	F	26	23.5	10781.1	19.4	92.6	241.5	109	37.2	59	28.5	25.6	82	37.3	602.3	384.5	18.5	31.3	88.4	271.1	4039.7	24.4	99.2	45601.9	36.6	255.7	38.1	22.5	547.8	36.5	147142	56774.7	55905.9	46.2	18118.1	40.6	286.7	26.6	23	5355.7	1185.8	216.2	8433.9	23.3	644.9	62.3	114.1	208
CCP346	27	F	27.9	22.6	21696.2	21.9	124.2	202.7	160.9	38.7	58.7	28.2	23.5	84.2	37	353.1	470.3	18.3	30.3	67.9	401.2	651.2	25.1	105.7	89919.2	39.1	425.6	35.9	23.3	395.4	33.5	397144	85033.2	42661	57.6	24738	40.1	462.5	25	23.8	4564.8	1254.8	243.7	4781.3	22.9	576	59.8	111	291.2
CCP347	47	F	27.1	21.8	29928.5	17.9	161	193.9	167.5	40.5	69	27.6	26.2	65.4	34.8	165.6	531.8	19.9	23.2	63.1	420.6	1702.3	25.3	105.6	69668.2	39.4	472.6	33.4	22	477.1	36.7	194640	69257.4	27068.5	62.5	36683.5	32.9	782.6	26.4	21.7	6122.8	1685.5	408.4	12599.1	25.2	1071	72.9	237.4	298.3
CCP348	39	F	30.9	28.7	64290.7	20.9	338.2	348.9	666.6	66.4	185.2	41.2	49.7	129.9	56.7	150.2	3882.9	25.3	32.8	101.3	1731.7	2712.1	34.9	190.8	240981	58.9	1377.8	80.4	31.6	493	54.1	308996	115596	45476	71.5	60057.8	61	6419	35.9	27.8	9444.8	8501.8	1105.8	48097.8	38.3	2436.1	88.8	469.7	590.2
CCP349	24	F	24.8	24.4	16377.4	20.7	124.6	111.9	109.8	41.5	51.8	28.3	23.9	82.9	35.1	69.8	364.7	19.1	21.7	55.7	327.5	768.2	23.6	95.3	33701.7	41.7	483.2	32	20	474.5	31.4	323457	37806.6	16879.5	48.2	21651.9	36.4	406.3	28.7	22.5	3052.6	626.3	214	10242.3	23.7	458	59.9	84.9	241.1
CCP350	24	M	28.9	24.6	34285.1	19.1	126.8	150.7	179	38.3	59.6	26.3	23.7	74.9	34.2	208.2	563	18	22.3	59.6	343.5	934.5	22.9	111.4	15455.4	34.8	418.9	35	20.3	378.4	34	185452	79891.4	34727.5	51.6	26233.9	35.2	658.6	26.2	21.3	4161.2	889.4	328.4	7041.1	22.7	651.2	58.9	97.5	254.6
CCP351	24	F	24.6	22.2	10623.5	18.5	120.6	151.9	124.9	50.5	52.7	36.8	24.4	83.3	36.3	122.5	260.3	18.6	53.8	56.9	427	508.6	25.9	77.6	65848.6	42.9	530	35.2	22.5	1171.3	34.4	299890	40646.1	27120.9	47.6	15876.3	45.7	352.5	28.1	28.5	3997.1	1711.6	160.8	18800.4	23.4	382.4	60.8	87.3	374.7
CCP352	50	M	25.8	22.8	17305.9	20.2	134.4	163.2	133.2	36.7	59.4	26.9	24.6	62.4	35.5	56.6	461.7	18.1	21.9	60	366.2	1038.8	23.1	104.8	21051.4	36.2	395.7	28.7	20.9	513.1	36.8	276330	51570.4	41399.9	44.1	27205.7	39.7	494.1	25.6	21.4	7189	819.3	245.1	17433.9	23.5	549.1	67.4	125.3	249
CCP355	31	M	25.6	20.9	16480	20.9	120.4	119.5	116.2	38.3	51	27	24.9	66.8	33.6	109	332.8	18.3	22.5	52.3	325.6	890.2	25.2	78.2	35249.3	38.5	353.9	31.1	45.8	451.3	36.3	230874	47710.8	24302.8	50.9	20705.6	32.2	351.8	26.2	21.3	3872.5	828.9	210.6	8354.6	21.9	666.8	60.6	98.2	210.9
CCP356	37	F	22.9	17.1	14865.1	14	111.2	182	173.2	37.2	52.1	26.6	22.4	70.3	33.9	78.6	354.2	17.6	23.8	58.3	451	701.1	23.8	135.6	54206.4	35.4	478.9	62.8	21.7	573.1	44.3	342571	58971	31583.4	50.5	20881.6	34.1	311.8	24.5	21	8531	838.2	213.5	9780.8	22.4	599	67.1	80	278.5
CCP357	22	M	50.5	23.1	13428.9	19.4	151.6	325.8	239.7	47	59.9	31	26.5	126.8	45.6	225.8	304.2	20.3	37.1	122.2	456.4	689.5	24.7	94.7	118596	40.7	410.7	62.9	26.5	444.5	36	310706	59641	42812.9	57.3	22052	37.8	463.6	27.1	24.9	6293.6	1119.2	187.7	15608.5	25.1	462.1	92.7	93.4	394.2
CCP358	33	F	29.2	40	15469.8	30.3	135.3	141	126.4	61.4	61.5	38.1	37.2	92.7	50.9	227.5	432.8	21.5	39	79.9	301.7	770.7	31.6	132.7	30715.4	50.6	377.2	36.3	26.2	348.6	45.5	69612.6	44729.1	17800.9	63.4	21078.5	46.1	364.1	36.5	29.8	2427.8	740.4	225.7	4781.2	30.9	421.3	89.7	108.9	231.5
CCP359	24	M	26.5	20.1	19398.5	16.6	130.9	133.3	168	35.6	53.8	25.2	22.6	61.7	33.7	102.5	480.5	17.8	21.2	51.9	365.5	637.9	22.6	165.9	54528.2	34.3	383.1	74.9	19.3	311.5	53.8	330776	43966.5	26441.5	45.8	26802.1	38.3	507.5	24.1	20.9	8430.3	851.9	243.8	10117.7	23.9	576.6	55.7	96.8	281.2
CCP360	56	F	21.7	20.6	13206.7	18.4	125	172.1	109.7	38.8	54.6	27.4	23.1	64.8	33.8	171.6	387.1	18.3	24.4	51.8	380.5	538.6	27.8	74.1	103106	38	347.9	39.7	21.1	373.4	37.6	376690	46991.4	36172.6	47.7	24324.1	34.9	460	25	21.4	7651.6	1350.3	189.9	21767.5	22.6	409	55	101	281.4
CCP362	25	F	24.6	20.5	18865.2	18.9	142.5	147.1	174.8	40.6	56.1	28.3	25.9	71.9	37.1	96.4	397.5	19	21.7	50.3	343.5	863.5	26.2	279	37799.3	38.9	379.1	44.9	21.7	442	49.8	116516	52956.7	43354.2	53.6	21422.2	31.5	425.1	25.3	22.7	8840	604.2	230.6	7259.2	22.4	880.7	57.6	94.3	216.1
CCP363	32	F	25.4	19.2	13565.7	17.5	115.3	101.5	113.2	36.8	51.2	28.4	23.6	64.9	33.2	55.9	287.8	18.1	21	53.3	330.3	730.9	24.1	73.4	72596.7	35	421.2	37.2	21.1	451.2	29.2	193358	29758.3	22931.2	44.7	19581	28.5	418.4	24.8	20.8	3028.2	511.7	168.5	9862.1	22.2	867.5	57.4	79.2	221.9
CCP364	52	M	26.6	20.6	25755.5	19.4	126.5	290.6	142.5	38.8	58.7	27.9	24.5	72.5	34.1	89.2	441.1	18.8	22.5	80.5	337.5	894.7	25.6	106.1	35737.5	38.4	387.9	35.7	21.5	827.2	43.7	319815	78127.1	21686	47.4	30043.7	46.2	493.5	26.1	22.3	16839.6	1113.9	322.3	29292.2	23.3	1263.4	90.1	153	251.4
CCP371	44	F	37.5	30.6	20947.3	24.2	128.7	189.4	150.7	54.7	63.2	30.2	28.9	111	38.4	71	547.8	20.5	24.5	73	326.5	1491.8	26.5	111.3	68743.9	51.4	451.4	34.9	22.9	580.3	39.2	283729	53535.1	20269.7	51.3	26554.7	34	498.2	31.4	25.4	7783.4	698.4	294.4	12071.3	26.7	1066	75.7	96.5	267
CCP372	27	F	27.9	25.1	29064	19.5	116.9	136.1	157.3	38.1	58.3	27.1	24.3	68.3	33	342.9	537.7	19.3	22.5	57.7	390.6	1245.8	23.9	99.8	19764.7	37.3	321.2	33.3	20.4	428.2	32.9	254904	61332.1	42230.8	56.8	25443.4	31.6	563.3	25.5	22.2	2785.8	1245.2	275.4	9674.1	23	674.4	57.6	110.9	297
CCP373	34	M	24.9	20.4	22025.6	16.5	125.4	175.8	150.4	39.2	63.3	29.8	26.7	62.5	35.5	351.3	437.1	19.2	21.5	65.5	351.8	1280	24.9	87.2	96616.6	38.4	365.7	35.2	21	681.1	34.3	193513	63672.3	48777	50.7	29316.2	38.9	856.1	24.8	22.8	5387.5	1171	245.3	16052.5	23.2	735.9	61.8	152.3	258.6
CCP374	40	F	27.4	22	18581.7	18.4	116.7	185.8	152.9	34.8	52.9	26.4	24.1	62.3	33.1	62.1	452.2	17.8	20.7	61.6	311.8	756	22.9	129.7	45488.9	35.5	376.2	40.9	20.9	454.6	39.5	213466	54827.9	16810.3	45.7	22871.9	29.1	384.7	24.7	21.4	6484.8	679.6	244.8	9235.5	22.9	634.8	58.8	108.8	236.2
CCP375	44	M	38.2	21.5	31351.9	16.4	228.6	144.2	171.2	39.4	63.4	26.9	25.6	71.2	36.7	82.6	457.7	19.7	23.3	62.3	438.3	1077	23.6	107.2	77040.8	39.5	490.5	51.2	22.9	575.3	44.8	341486	46278	38267	57.9	28317.5	40.6	934.8	27.8	21.5	6304.4	640.5	249.5	10202.9	24.7	989.2	69.7	98.7	432.1
CCP376	32	F	27.4	18.9	24881.9	15.3	158.2	185.3	211.2	43.3	68.5	30.4	34.1	63.8	38.3	79.4	655.9	19.9	24.1	67.4	492.2	1146.3	26.4	123.3	62296.6	39.7	493.5	62.3	23.5	916.4	36.3	351982	28439.3	62574.7	54.4	34980.2	103.1	845.3	27.5	22.3	4979.1	1932.2	335.6	65632.9	24.5	909.6	60.6	178.3	308.4
CCP377	50	F	25.1	23.8	17036.8	19.1	147.3	133.6	103.9	37.1	57	27.8	24.6	69.4	33.8	63.7	326.9	18.3	21.7	52.1	467.7	682.3	24.4	96.1	55103	37.2	387.7	31.3	19.8	586.3	36.2	279739	56640.8	94273.5	46.3	22337.8	33.3	404.7	25.8	22.1	5284.7	591.8	232.5	12780.8	22.8	698.1	61.3	86.3	288.3
CCP378	59	F	31.5	18.2	33247.8	15.6	147.2	342.4	188.9	40.2	77.9	28.8	24.8	73.2	35.8	63.7	512.8	19.7	20.8	95.7	394.4	1533.8	24.8	164	30346.3	39.9	383.4	39.2	22.1	364.7	53.2	411397	98879.7	38198.3	61.9	36270.1	43.3	1196.5	26.8	22.6	17767.3	989.6	414.8	12203.7	24.8	1651.3	70.1	201.3	262.9
CCP379	31	F	23.8	23.8	11628.7	21.1	109.6	97.1	94.5	40.6	50.8	28.4	33	57.1	34	56.9	362.7	17.4	20.1	52.3	309.7	359.3	24.1	78.5	42827.9	37.2	275.3	56.3	19.9	285.6	31.3	200246	11042.3	20147.9	43.7	21736.7	30.2	518	25.9	22.8	2185.4	564.5	164.1	5498.9	21.8	164.7	52.2	79.3	221.3
CCP380	44	M	24.7	21.5	17420.6	16.8	159.1	245.9	136.9	38.7	63.4	29	24.6	70.9	35.2	112.2	554.6	20	24.1	73.2	579.6	963.6	24.7	113.2	184786	40.6	477	35.3	22.3	435.6	34.4	361690	52812.9	162358	50.5	25000.2	58.8	489.5	26.2	22.4	5557.2	3762.9	263.7	34123.9	23.9	511.5	61	265.7	274.7
CCP381	36	M	34.6	28.9	23211.7	25.2	131.7	199.7	200.4	46.3	59.2	29.2	26.8	103.1	39.9	146.4	456.2	18.5	30.3	79.3	360.6	1384.5	27.4	114.1	37481.2	41.9	402.3	37.9	25.4	529.5	36.9	172636	52835.6	18174.6	52	28013.6	41	586.2	28	24.3	5088.8	754.6	268.7	10930.1	25	658.4	80.4	80	291.1
CCP382	81	F	27.7	21.9	24214	21	137.9	294.3	111.5	42.6	60.6	29.2	26.6	82.1	36.6	75	319.1	19.1	22.3	87.5	486.7	1066.9	26.5	115.3	109014	42.7	374.2	35.3	21.4	1047.5	53.7	337599	71836.9	72580.6	54	28910.2	73.1	549.3	27.9	23.6	12251.6	1403.8	240.3	42920.3	24.4	883.8	80.2	234.3	238.7
CCP383	45	F	17.1	17	7281.5	13.1	112.7	107.1	76.8	37.6	48.2	25.3	22.5	46.7	30	54.2	228.3	17.1	17.8	43.6	282	406.4	22.3	71.3	29710.6	32.7	637.6	24.8	20.4	490.5	29	261224	38207.9	13577.2	44.4	13179.9	28.3	246.2	22.5	19	4378	511.4	155.3	12693.3	20.7	394	49.3	78.9	215.6
CCP384	38	F	23.2	18.2	20251.6	14.3	180.4	107.8	271.2	41.5	59.4	29.1	27.2	58.4	34.9	404.8	627.1	19	22.1	47.7	425.8	1208.7	25.5	264.8	60100.8	37.9	442	51.9	23.3	512.8	46.4	359716	50215.6	15585.9	50.4	31151.2	36.9	593.6	26.6	21.9	5431.3	1718.7	363.3	15012.3	24.6	1149.8	71.3	145	348.4
CCP385	50	F	31	26.5	29119.2	23.5	146.1	150.9	225.8	43.3	61.2	28.1	25.7	89	37.5	90.3	608.7	19.8	23.6	66.3	401.9	1070.3	25.4	104.8	61706.5	43.1	388	32.6	20.6	492.1	34.3	349102	86524.3	59451.9	49.7	28827.9	37.3	552.2	28.6	23.6	4633.8	889.6	337.9	9108.3	25.5	854.1	65.9	125	281
CCP386	73	M	26.1	20.8	27198.5	16.5	164.3	182.9	143.5	43.4	68.3	27.7	28	74.3	36.7	76.2	471.6	19.3	22.8	68.5	429.4	1157.9	32.3	97.3	37238.5	41.3	412.3	33.7	23	543.7	39.5	372086	79694.9	26653.9	54.6	33710.4	38.7	692.1	29.2	23.6	7402.6	1023.1	360.4	17608.6	27.7	1130	67.5	170.6	297.1
CCP387	43	M	30.2	25.7	24657.1	21.6	144.8	211.2	173.2	40.9	62.2	28.3	27.5	71.7	35.5	235.8	464.2	19.2	22.8	68	407.7	1049.2	24.6	113.8	57312.5	40.1	452.1	33.8	22.1	527.5	42.3	128604	77364.7	31961.2	48	29052.4	37.3	651.8	27	22.5	9101.3	1004.8	297.2	12841.1	25	730	65.8	145.9	330.7
CCP388	57	F	28.7	19.9	29409.2	20.3	141.1	170.7	176.3	42.4	60	30.5	25.5	89.3	38.4	78.6	542.5	19.4	24.4	65.5	419.4	1377.4	26.4	96.6	118765	43.1	364.4	35.9	22.2	497.4	35.1	393666	71031.4	55484	56.4	28674.6	38.6	670.1	27.7	22.6	5222.5	1074.1	299.2	15339.1	23.9	1182.7	74.8	114	254.3
CCP389	34	M	28.8	26.1	17028.9	21.4	144.6	192.8	130	44	62.4	29.4	26.9	83.1	35.5	83.2	607.7	19.6	22.9	72	482.1	874.2	25.4	109.9	74041	42.2	329.1	34.8	22.2	510.9	37.5	304996	71766.8	75951.7	47.9	24419	42.9	567.6	27.4	23.1	5802	976.6	345	11483	25	1071.5	72.9	134.9	282.4
CCP390	35	F	33.1	22.1	16816.6	18.5	126.1	199.6	201	40.6	53.3	27	24.5	72.9	37	159.1	357.6	18.3	24.9	63.6	321.2	700.3	22.5	94.4	134889	36	542.5	41.6	20.1	331.9	34	156267	40506.8	20702.3	46.1	21620.8	31.4	365	24.5	21	9070.6	882.9	223.9	11634.4	22.6	411.6	61	75.8	272.4
CCP391	39	M	27.2	24.4	11954.3	20.8	116.8	135.2	156.4	37.7	55.5	27.1	23.8	69.7	33.8	85.7	370.9	18.1	22.2	55	323.9	615.5	23.2	84.2	38830.2	37.2	402.3	34.4	19.7	472.7	31.5	88923.9	39360.5	24382.7	46.1	15259.2	29.8	240	26.3	22	4828.5	1005.4	203.8	12080.5	23.1	800.1	59.1	85.8	245.3
CCP392	19	M	22.6	21.8	10453.8	18.1	95.4	103.4	97.5	33.8	44.2	25.7	22.1	58.1	32	58.4	220.9	17.6	19	48	211.5	468.5	22.4	77.3	15137.1	32	504.2	32.8	19.4	311.9	31.4	137510	29216.9	7717.2	42.2	11943.7	26.7	206.8	25.4	20.9	2866.1	363.3	119.1	3390	22.2	209.1	53.5	67	184
CCP394	35	M	25.3	21.8	23623.6	16.5	151	156.2	135.5	41.3	59	26	24.1	64.1	33.8	106.6	526.4	19.5	21.2	59.6	463.1	1232.5	22.9	103.9	79456	37.2	449.5	34	21	373.6	31.9	327960	64864.6	28332.4	47.2	29829.3	31.2	663.5	24.5	20.8	5563	977.4	256.2	12535	23.9	730.2	60.8	108.3	293
CCP395	44	F	27	21.2	19923.2	18.9	122.9	134.1	193.6	38.2	58.9	27.1	24.3	62.6	34.9	66.3	390.8	18.8	22.2	55.8	328.9	1146.7	25.1	90.5	44715.5	38.8	357	28.7	21.1	525.8	33.5	287101	48076.9	38960.6	49.6	27730.4	33.6	516.4	25.2	22.4	3893.6	734.4	262.5	12309	23.1	781.8	56.6	119.3	226
CCP396	32	F	37.1	105	18736.3	49.4	145.4	142.8	145.6	89	61.1	38.6	44.5	224.2	58.9	94.7	473.1	22.1	42.7	80.7	364.3	930.8	27	191	24775.3	55.9	481.5	31.3	24.6	356.5	50.6	104467	28775.9	11608.9	75.1	22437.3	56.5	419.4	34	31	2835.5	658.5	235.4	3363	37.1	701.5	104.1	114.7	231
CCP397	23	F	24	22.3	13521.2	17.8	120.4	120.8	111.7	36.5	49.7	24.9	22.2	62.6	33.8	87.1	320.2	17.6	21.2	68	365.5	661.2	22.5	86.2	65820.7	34.1	392.3	31	20.7	340.6	32	232663	30353.1	15182.1	44.1	17862.3	36.9	315.5	24.9	20	3561.9	741.7	176.9	12703.6	20.9	460.2	53.1	93.3	254.7
CCP398	51	F	22.2	24.1	15264.9	19.4	103.2	93.7	94.8	36.7	47.4	24.8	23.4	58.8	31.2	55.2	283.6	17.1	20.1	47.6	210.4	856.9	22.1	79.6	14245.8	32.4	320.2	28.9	19.2	325.1	31.4	228180	26331.5	8080.5	45.1	18517.2	25.4	232	24	19.6	2103.4	494.9	182.8	5116.6	21.7	355.3	62.3	76.3	183.3
CCP399	29	F	25	20.8	19988.6	15.2	113.1	187.6	125.3	42.6	53.8	28.1	23.4	79.5	38.1	129.2	400.3	18.4	25.5	70.7	282.4	985.3	24.8	78.8	14065.8	39.3	417.2	39	21.3	532.5	36.5	281984	47397.4	10944.4	45	25141.4	29.8	358.8	25.2	21.3	5085.2	714.2	246.9	8921.7	23.2	595.9	59.6	88.3	223.7
CCP400	39	F	33.8	47.2	12021	38.2	126.8	125.7	118.9	63.2	56.9	36.5	37	122.2	46	89.2	292.6	19.7	34.6	72.5	469.5	1029.7	31.6	157.5	37363	48.8	227.3	35.2	24.4	471.9	46.9	212840	24407.1	22592.4	64.1	14972	41.2	287.9	35	30.6	3302.1	615.9	209.2	6438.8	32.3	1035.9	89.1	114.2	223.3
CCP401	35	M	27.6	21.8	20250.9	17.8	135.5	245.6	192.8	39.2	59.4	28.6	24.2	76.3	38.8	56.3	565.3	15.6	21.5	84	392.1	898.1	24.7	158.3	110252	40.1	440.1	46	21.6	443.9	40.5	102158	43779.3	110337	49.3	19231.3	41.5	600.8	27.1	21.8	4510.5	774.3	221.9	17077.3	22.8	1306.1	60.4	143.2	224.6
CCP402	44	F	29.3	22.6	30328.3	21.6	140.2	302.8	144.3	39.6	65.1	28.7	26.9	73.3	34.7	67	631.3	19.3	21.7	87.8	416.8	1754	25.9	118.3	182.1	40.9	416	39.4	22.3	515.9	38.4	147999	88393.8	50617.4	55.8	36187.1	46.4	806.5	26.1	22.8	11194.7	1161.4	380.9	25517.4	24.4	1259.4	65	121.6	292.9
CCP403	31	F	16.3	16.3	15292.5	12.7	115.5	71.9	111.2	40.5	48.4	26.6	24.5	51.4	31.4	57.9	359.3	17.8	19.5	41.9	347.8	809.8	23.6	66.3	22921.7	35.2	274.6	26.2	21.1	645.2	28.1	220501	30934.1	12439.5	52.5	17022.2	26.1	347.5	24.8	21.1	1522	467.4	198.4	9774.9	22	938.4	55.8	90.2	196.9
CCP404	30	M	51.6	39.5	24867.7	38.5	178.6	598.1	286.9	66.4	79.1	43.2	33.5	211.5	64.1	154.7	512	29.7	52.5	195.1	586	1164.4	37	204.4	216273	55.1	509.4	88.4	32.2	536.4	65.1	372676	96567	97197.6	80.1	33010.5	62.4	808.5	43.6	31.8	9204.1	1855.2	274.1	41911.8	33.9	942.4	122.8	138.2	383.9
CCP405	57	M	40.4	31.9	16181.8	28.3	154.6	522.4	185.1	54.2	71.5	33.6	26.8	169.9	52.3	3283.8	720.5	22.9	48.9	172.7	701.5	1614.6	28.3	153	94370.7	48.8	698.4	62.8	24	789.3	49.4	232466	61983.1	89018.1	59.5	28123.7	63	536.2	29.1	23.5	3841.2	4675.4	299.2	41479.1	25.5	565.8	113	404.8	350.7
CCP406	29	F	23.2	19.7	18839	17.5	124	105.2	98.7	35.9	53.5	26.5	24.2	57.5	32.2	68	304.1	18.3	21	52.3	375.6	917.1	22.5	86.5	77776.5	36.3	316.3	30.1	20.5	373.5	31.9	321748	46528.9	59524	45	21527.8	29.7	416.8	25.2	21.7	3300.5	458.1	184	9303.5	22.5	524.3	54.9	82	206.3
CCP407	48	M	31.3	22.5	16048	19.9	184.5	209.4	115.7	39.2	56.7	29.3	25.9	76.9	37.5	62.2	411.4	19.5	22.1	73.1	433.3	827.2	24.4	104	71683.9	38.6	280.9	46.9	21	553.2	35.5	340499	36953.3	66025.6	54.3	25580.8	42.6	521.8	26.4	22.2	6334.6	947.4	242.7	20337.8	25.7	619.9	68.1	180.2	250.8
CCP408	24	F	27.7	22.6	13745.1	16.2	221	213	154.6	38.6	50.3	25.6	22.3	74.4	34.5	128.7	338.3	16.7	39.8	63.1	373.9	661.9	22.4	146.2	57816.9	35.7	365.3	41.3	21.6	380	34.6	146507	63165	48677.9	43.3	20501.9	26.1	455.9	24.3	21.7	7522.2	1408.3	180.5	8124.7	22.5	431.4	63.2	99.2	239.8
CCP409	27	F	28.4	23	33476.4	20.2	126.9	692.4	223.4	38.5	92.9	25.8	24.9	65.8	33.3	104.6	384	19.1	29.3	91.8	922.4	608.5	23.8	82.1	85879.4	34.9	302.8	237.1	23.6	284.3	60.1	368327	124676	19503.3	50.6	26658	33.4	258.6	25.2	21.7	8055.9	16107.2	176.8	24988	23.5	180.9	63.2	101.6	259.6
CCP410	44	F	41.2	25.4	41240.7	18	199.9	464.1	290.8	48.5	76.8	30.3	28.4	126.3	47	74.7	884.3	22.1	27.2	113.9	600.4	1493.1	27.5	247.3	177932	45	489.7	63.1	24.8	501.3	60.7	279387	119612	151922	54.4	31056.1	63.9	775	29.9	24.7	26500.2	1548.6	437.9	24799.6	27.8	1274.6	108.2	257.8	362.4
CCP411	25	F	25	19.4	22766.9	15.4	129.1	287.7	155	56.8	63.6	29.6	28.3	115.4	39.2	65.7	764.8	18.3	21.6	85.9	324.6	936.1	24.8	97	23959	52.6	359.4	47.2	22	358.9	48.3	283752	68426.6	20645.8	60.3	28983.3	35.3	609.7	31	24.2	12225.4	1032.5	332.1	7907.7	26.3	567.1	69.4	118.9	223
CCP412	55	F	19.5	19.9	18230.6	14.3	135.9	103.5	98.6	46.7	55.1	26.1	23.9	68.6	34.7	83.6	342.3	17.7	19.2	50	365.3	861.3	23.9	78.2	33310.2	36.3	288.5	27.6	24.2	1441	30.5	268048	49551.9	31314	47.2	22168.8	150	336.2	24.6	20.9	6037.9	964.8	219.4	58017.1	23.3	740.9	62.9	131.9	215.8
CCP413	35	F	24.6	22.5	26298.1	19.3	132.4	130.2	224	36.6	52.8	26.1	23.3	64.4	33.6	63.2	462	17.7	20.6	53.5	345	726	22.1	83.8	53538.8	36.1	322.7	30.4	19.7	325.5	34.3	258997	53618.3	45813.6	44.8	26782	31	635.2	24.5	20.7	4078.4	670.7	275.3	11214.7	22.3	740.8	56.3	137	244.2
CCP414	68	F	27.2	19.3	24469.2	15.5	147.1	205.5	123.6	37.5	61.9	26.1	24.3	61.8	35.1	63.4	453.2	19.3	20.3	66.9	385.8	1134.7	22.8	141.1	96465.9	35.5	340.1	35.1	21.4	522.8	43.6	148021	73369.3	57899.4	45.2	26585.2	34.1	499	24.6	21.7	11582.3	767.8	216.2	23940.3	23.8	709.6	68.7	124.8	248.6
CCP415	61	M	39.3	30.3	42945.2	27.7	177.5	228.6	240	46.3	77	34.6	31.1	86.4	43.1	89.6	691.6	25.7	27.9	83.8	482.9	1631.9	31.1	132.6	29817.3	46.7	491.2	41.4	26.7	684.2	46.5	321851	104216	34568	59.9	29433.2	51.1	709.2	33.5	27.1	9341.8	1027.3	432.1	13623.5	27.8	1972.6	114.2	115.1	321.7
CCP416	30	F	23.2	20.2	14367.9	19.8	106.5	80.4	103.7	32.9	45.9	25.1	21.5	57	31.6	57.5	280.5	16.5	20	41.4	274.9	612.3	23	74.6	16540.9	33.4	327.6	26.2	18.6	317.7	29.4	276364	38960.4	18214	42.9	18612	24.7	274.9	23.8	20.7	2216.4	362	160	8144	20.9	625.6	49.8	89.4	189.9
CCP417	40	M	26.1	22.7	19931.4	22.5	125	189.7	145.3	36.6	55.3	27.9	24.8	69.3	33.7	297.6	393.3	18.8	29.9	60.2	368.6	774.5	24.9	98.3	41909.1	42.9	308.4	38.1	20.8	348.4	34.9	297044	46885.5	53960.1	46.4	23033.6	35.1	429.4	24.9	22.5	4950.4	1806.6	223.1	8852.1	22.1	822.5	54.5	99.2	249.4
CCP418	17	F	29	23.4	29168.2	20.4	137.5	214.9	149	45	70.5	29.8	28.6	83.1	38.9	71.5	878.5	19.6	24.3	69.7	333.7	1341.5	27.2	109.2	22662.2	41.8	459.5	52.6	23.2	276.5	38.9	259273	84385.9	29233.3	62.6	35981.2	37.3	1077.9	29.6	24.1	11298.8	1037	402.8	11284.7	26.3	1044.8	62.8	102.1	264.5
CCP419	58	F	30.5	56.3	19501.9	30.4	150.6	99.6	222.6	54.1	60.9	31.5	42.8	122.1	42.2	67.9	631.4	18.6	27.1	58.4	415.5	944	25.2	126.1	45557.4	43.5	427.7	49.3	22.3	485	41	93480.9	21001.4	14818.2	55.9	29918.3	42.6	679.8	28.5	23	3933.9	826.9	323.5	11611.7	27.5	756.8	69.6	127.2	307.7
CCP420	20	F	29.4	19.3	29168.1	16.7	177.6	207.3	751.5	44.9	57.6	29.7	32	98.6	45.3	60.1	668.5	18.5	22.5	62.6	403.1	1213.8	26.2	144.4	65069.9	41	459.5	63.5	23.8	469	61.5	88118.4	71735.7	45905.4	49.3	28284	33.7	713	26.2	21.5	29960.3	645.7	328.4	6778.9	24	1137.5	68	97	310
CCP421	50	F	24.8	15.9	21361.8	17.8	122.6	164.3	122.9	33.6	58.8	28.4	24.1	59.6	34.6	57.9	332.3	17.9	22.5	59.9	319.2	752.2	26.6	77.4	21223.2	36.6	484.5	40.7	21.5	580.4	35.2	282188	72593.7	16894.7	47.6	26493.9	30.3	486.8	28	22.1	6933	628.1	234.8	10626	22.6	733.2	62.3	128.6	240.3
CCP422	59	M	29.1	33.2	19628.9	26.7	197.9	163.6	189.8	55.1	67.4	34.8	34.6	106.1	42.4	82.6	438.1	21	34.6	70.4	615	941.8	28.7	132.1	171106	58.5	402.7	38.1	24.3	696.7	46.3	329746	58559.8	128943	64.8	26189.4	56.1	513	32.3	25.6	4574.3	2082.3	289.6	33763	30	808.1	85.6	154.5	380.6
CCP423	34	M	24.3	25.5	15044	22.4	132.4	104.2	133.4	46.1	53.5	29.1	26.5	87.6	36.4	67.7	429	18.9	21.8	51.2	367.3	650.1	25.9	89.1	79270.1	43.8	412.6	30.8	20.9	504.2	141.4	203919	44988.5	45862.9	51.1	19954.8	44.9	507.3	27.7	23.5	3034.3	799.6	231.1	25223.6	24.7	661.3	63.8	161.3	237.6
CCP424	17	M	23.3	21.2	16364.4	16.1	159.7	154	159.5	39.2	61.3	27.5	24.2	64.1	35.7	70.3	494.5	19.8	21.7	58.6	469.5	968.1	24.1	97	76069.7	38.5	407.6	31.9	21.8	388.9	32.6	312356	45600.3	65717.1	48.4	26449.7	31.5	835.6	26.7	22.9	4564.8	1941.1	221.7	11889.6	23.8	931.7	57.8	117.6	276
CCP425	31	F	23.2	16.8	18673.6	13.6	114.5	156.5	149.3	35.8	53.5	27.9	23.3	71.4	35.9	60.6	397.8	17.9	21.3	58.3	295.7	817.5	25.5	117.9	20263.3	36.3	445	53.3	22.9	584.8	50.5	206922	54144.5	35503.4	43.1	19256.4	30.8	412.2	24.6	20.7	11771	582	210.7	10687.1	23.2	426.4	55.3	91.7	85536.3
CCP426	44	F	26	35.9	12811.8	28.4	108.1	113	134.3	52.2	54.6	30.3	27.1	95.8	39.2	55.3	391.6	18.7	23.8	67.2	297.5	1265	26.5	123.2	44377	44.6	318.2	29.4	20.7	333.8	46.7	115348	27521.4	96229.7	57.4	22709	39.4	389.6	28.3	23.7	5750	897.8	254.2	10788.1	24.2	816.1	63.8	124	267.4
CCP427	19	M	27.5	27	26048.5	21.1	140.3	136.2	179.3	40.2	59	28.9	30.1	71.6	36	68	689.4	19.2	22.7	60.4	440.2	1430	24.5	103.4	56390.1	40.4	327.6	40.7	20.6	360.5	33.7	209616	27988.3	31589.8	60.2	32087.1	31.8	928.9	26.4	21.7	4901.4	934.1	356.2	13533.5	24.2	775.6	56.4	121.8	278.6
CCP428	37	F	22.4	22.5	7250.7	22.1	107.9	79.4	112.3	43.7	45.5	27.9	25.4	80.5	33.2	106.8	313.4	16.8	21.5	46.6	383.6	697.7	24.8	79.2	12132.2	42.1	358.2	31.3	19.8	344.6	30.2	372338	13943	31183.1	51.5	15072.6	25.3	397.9	26.3	22.8	4260.6	817.4	173.8	4840.3	21.9	341.2	55.4	84.8	230.8
CCP429	30	F	26.3	24.8	18010.4	20.8	118.1	105.2	108.6	41	48.6	26.8	26	66	32.4	60.6	300.8	18.8	21.9	55.2	411.8	1128.4	24.1	93.2	20100.3	37.4	258.6	31.4	20.1	377.7	33.2	264942	20101.7	33508.7	51.3	18558.6	29.8	321.8	24.5	22.9	4299	509.6	195.7	6607.6	23.9	676.2	54.9	93.1	241.7
CCP430	44	F	56	23.6	9586.2	21.8	144.4	450.1	137.7	39.3	75.3	28	24.3	106.4	51.1	691.7	355	17.7	137.8	135.2	1315.7	934.2	25.5	144.1	152722	36	592	43.6	20.8	564.6	56.9	375421	23492.7	131064	65.6	31492.2	47.7	380	25	22.3	16776	14737.7	234.2	17381.2	23.3	543.1	58.8	158.5	465.1
CCP431	51	F	20.4	18.6	14927.3	16.1	98	96	116.9	35.8	47.2	24.1	22.9	63.5	30.3	58.7	262.7	17	20.5	47.1	267.8	566.8	22	71.6	25637.4	35	268.7	29.8	18.8	317.1	30.2	85124.3	4123.6	12639.1	41.1	21318.4	25.4	547.4	25	19.9	2487.4	608.8	193.1	7602.3	21.4	710	49	103.9	217.2
CCP432	45	F	39.9	51.5	31608.2	48	190.1	292.5	248.9	168	93.7	57.1	50.6	455.2	87.9	101.6	748.7	24.4	60.1	152.5	553.9	1229.1	48.4	195.7	71625.6	152.1	425.3	61.4	35	447.7	62.9	360563	42662	69170.2	103.8	34209.4	58.5	1061.4	85.4	55.1	5048.6	1452.6	323.9	35095	48.7	809.2	150.8	206.6	353.6
CCP433	24	F	18.5	16.4	19519	10.9	162.9	149.8	153	40	62.9	26.1	24.3	55.4	32.8	65	460.7	18.2	17.8	54.8	497	926.9	22.3	90.4	48167.5	38.6	334.4	36.5	20.2	372.2	32.8	341687	19855.8	89357.7	56.3	28316	38.9	824.1	23.9	19.8	6127.6	856.1	309.1	11891	24.8	1314.4	53.4	168	315.9
CCP434	34	F	22.1	21.4	17374.8	17.4	97.4	70.9	130.2	42.6	44.9	24.9	23.4	76.5	33.9	50.5	402.5	17.7	21.5	45	264	970.2	23.6	69.3	10531.5	38.5	241	30.5	20.4	506.6	30	335489	26525.6	8628.4	54.6	19010.4	25.3	438.2	26.4	21.8	2825.9	560.1	224.3	5797.1	22.2	724	52.8	78	195.8
[truncated: 1,258 more columns]

## Sheet: NDS clinical data
PatientCode	Age	CombiWISE	EDSS
pt1	56.789	25.2599	4
pt1	58.2877	28.6523	4.5
pt2	62.0685	54.0715	6.5
pt2	62.5699	58.4876	6.5
pt2	63.0301	56.0471	6.5
pt2	63.6219	54.5359	6.5
pt3	32.2301	50.8204	5.5
pt3	32.7863	51.9859	5.5
pt3	33.2301	48.3091	5.5
pt3	33.7863	47.2603	5.5
pt3	34.5699	52.8515	5.5
pt3	35.8	49.8321	5.5
pt4	64.4055	46.9801	6
pt4	64.9205	46.9332	6
pt4	65.4219	47.2668	6.5
pt4	69.0082	50.2801	6.5
pt4	69.4301	51.58	6.5
pt5	65.6329	44.1775	6
pt5	66.0904	43.8422	6
pt5	66.6685	48.3056	6
pt5	67.1288	50.2665	6.5
pt5	68.2959	50.6241	6.5
pt5	69.0082	60.8616	7
pt6	34.663	23.6828	3.5
pt6	34.6822	19.3411	3
pt6	34.9863	19.9753	3
pt7	45.8959	25.818	4.5
pt7	46.3589	32.6086	5.5
pt8	65.2219	46.8678	6
pt8	65.663	47.3806	6
pt8	66.2219	48.8897	6
pt9	59.9781	39.6838	5.5
pt9	60.4767	38.9232	5
pt9	60.9562	40.2251	5
pt9	62.4904	43.2103	5.5
pt9	62.989	41.8388	5
pt9	63.5068	38.38	5.5
pt9	64.0082	41.1113	5.5
pt9	64.5068	39.1203	5.5
pt10	59.1918	33.1388	4
pt10	59.6932	34.0611	4
pt10	60.1726	34.4742	4
pt10	61.5918	39.1991	4.5
pt10	62.1096	35.5827	4
pt10	63.5096	32.2145	4
pt11	40.1616	60.2944	6.5
pt12	62.1068	48.1897	5.5
pt12	62.6247	50.1504	5.5
pt12	63.2027	49.3798	5.5
pt13	61.2055	17.2002	2.5
pt13	61.6493	21.9127	3
pt13	62.0904	20.8838	3
pt13	63.4493	20.3668	2.5
pt13	64.9479	28.2501	3.5
pt14	54.2849	34.6802	4.5
pt14	54.7616	37.2316	5
pt14	55.2986	37.2701	5
pt14	56.5836	35.1146	5
pt14	57.0055	35.3226	4.5
pt14	58.5205	36.8982	5
pt15	58.5616	62.5529	6.5
pt15	59.0603	66.28	6.5
pt15	59.5397	65.5095	6.5
pt16	64.0027	39.3206	5.5
pt16	64.463	43.7289	5.5
pt16	64.9808	41.6748	5.5
pt16	66.2466	40.1758	5
pt16	66.7644	46.6346	6.5
pt16	67.2027	46.2005	6.5
pt17	67.0247	49.1269	6
pt17	67.5425	50.5322	6
pt17	68.0411	53.3654	6
pt17	68.7699	52.667	6
pt17	70.2082	59.2497	6
pt17	70.8027	69.8825	7
pt18	43.7863	44.519	5
pt18	44.2493	42.439	5
pt18	44.8219	50.3625	6
pt18	45.6849	45.0179	5.5
pt18	46.2603	46.4605	6
pt18	46.7616	41.5558	5
pt18	47.2603	42.6394	5
pt18	47.7562	40.7352	5
pt19	48.4411	22.7119	2
pt19	48.5562	29.3987	3
pt19	49.0767	31.113	3.5
pt19	49.4384	30.7254	3
pt19	50.3781	29.7904	3
pt19	50.9151	29.8654	2.5
pt19	51.7233	34.869	4.5
pt19	52.4493	38.6432	5
pt20	61.9479	56.9957	6.5
pt20	62.4822	56.5336	6.5
pt20	63.0027	56.1818	6.5
pt20	63.863	58.009	6.5
pt21	64.9616	45.1662	5.5
pt21	65.5014	47.236	5.5
pt21	65.9425	46.3416	5.5
pt22	37.5205	59.3201	6.5
pt22	38.0411	61.1688	6.5
pt22	38.5014	60.0713	6.5
pt22	39.4767	61.4704	6.5
pt23	59.1589	50.5506	6.5
pt23	59.6192	52.5724	6.5
pt23	60.1178	50.7879	6.5
pt23	62.0192	51.9987	6.5
pt23	63.2658	51.0394	6.5
pt24	64.0767	54.5103	6.5
pt24	64.5589	55.1635	6.5
pt24	67.989	55.4502	6.5
pt24	68.526	55.6843	6.5
pt25	54.4548	27.687	4
pt25	54.8767	24.6019	3
pt25	58.0247	33.2813	4
pt25	58.5233	32.5832	4
pt26	67.3863	34.4968	4
pt26	67.9808	41.1649	5.5
pt27	19.1918	45.9857	5.5
pt27	19.4219	44.7658	5
pt27	19.6877	42.8718	5
pt27	21.1479	43.9657	5
pt27	21.6685	45.5309	5.5
pt28	54.2274	39.7136	5
pt28	54.6877	38.4665	5
pt28	56.2603	35.2572	4.5
pt28	57.1425	34.3651	4.5
pt29	57.8137	41.187	5.5
pt30	53.6	22.6366	3
pt31	33.0466	51.8172	6.5
pt31	33.6438	56.6546	6.5
pt31	34.6384	58.6039	6.5
pt31	35.0986	59.0729	6.5
pt31	35.6356	62.17	6.5
pt31	36.1726	67.8292	7.5
pt31	36.5945	69.1705	7.5
pt32	41.6904	33.5544	4
pt32	42.2301	28.6767	3
pt32	44.0521	31.2349	4
pt33	45.6247	46.939	6
pt33	64.6548	74.5764	8
pt33	65.0986	76.019	8
pt34	42.7753	33.5957	4
pt34	43.2384	36.4251	4.5
pt34	46.4795	36.4676	4.5
pt34	46.863	35.404	4.5
pt35	65.8904	52.6901	6.5
pt35	68.0192	55.4839	6.5
pt36	33.4877	27.5132	3.5
pt36	33.9671	26.7506	3.5
pt37	45.6658	33.7685	5.5
pt37	46.0658	36.2551	5.5
pt37	49.3068	39.9108	5.5
pt38	65.6027	56.6782	6.5
pt38	66.1205	57.0038	6.5
pt38	67.3479	61.9077	6.5
pt39	33.8356	47.6508	6
pt39	34.2192	48.0232	6
pt39	35.9096	55.2996	6
pt40	45.7479	31.6677	4
pt40	46.0932	32.7323	4
pt40	47.4356	32.1233	4
pt41	41.1233	53.9242	6.5
pt41	41.6247	56.2259	6.5
pt41	42.7945	63.1849	6.5
pt42	26.8986	29.6327	3
pt42	27.4	29.4005	3
pt42	28.6055	38.5511	5
pt42	29.6219	36.2933	4.5
pt42	30.4493	31.4227	4.5
pt43	65.0055	43.9647	6
pt43	65.4849	41.4275	6
pt43	68.6521	43.3433	6
pt44	47.5753	14.7429	1.5
pt44	49.0575	14.1348	1.5
pt44	49.5699	33.8145	4.5
pt44	51.3562	27.1049	3
pt44	51.989	28.058	3.5
pt44	52.4877	33.0922	4.5
pt44	53.1781	32.5163	4.5
pt45	38.9753	76.537	7.5
pt45	40.5863	77.51	7.5
pt45	41.3178	79.976	8
pt46	24.6027	35.0612	4
pt46	26.1589	30.1094	3.5
pt46	26.6384	25.4837	2.5
pt46	27.4822	31.4382	4
pt47	21.937	25.1515	3
pt48	58.6027	62.9206	7
pt49	59.5205	31.0772	4
pt49	60.8822	28.5662	3.5
pt49	61.6685	35.6744	5
pt49	62.2822	30.7518	4.5
pt50	57.5233	46.2521	6
pt50	61.0329	49.4235	6
pt51	65.8192	45.2282	5.5
pt51	67.3945	48.6697	6
pt51	68.3315	47.2682	6
pt51	69.1945	47.8868	6
pt52	58.1699	20.7965	2.5
pt53	62.5616	49.206	6.5
pt53	63.8849	51.1766	6.5
pt53	64.7096	47.0601	5.5
pt54	49.6877	28.9505	3
pt54	50.4932	29.0749	3
pt54	50.6877	30.2082	3
pt54	51.3562	26.0152	2.5
pt54	52.2384	30.123	4
pt54	52.7397	24.3727	2.5
pt55	43.2493	45.9535	5.5
pt56	64.2767	40.3945	5
pt56	65.6027	42.4052	5.5
pt57	34.2493	45.0322	6
pt57	35.7644	44.3363	6
pt57	36.3589	48.4786	6
pt58	27.389	31.2477	4.5
pt58	27.6959	27.8925	3.5
pt58	28.0027	25.1675	3.5
pt58	28.5753	23.1788	3.5
pt58	29	12.8073	1.5
pt59	28.6164	34.5184	4.5
pt59	28.7671	31.6099	4
pt59	29.1342	29.3269	4
pt59	29.7644	29.5992	4.5
pt59	30.0932	27.1673	4.5
pt60	58.8027	30.1772	3.5
pt60	59.3178	34.3157	3.5
pt60	59.9151	40.7616	5.5
pt60	60.3342	39.8143	5
pt60	60.7945	35.7563	4
pt61	32.5781	21.5289	3
pt61	32.9589	24.7249	3.5
pt61	33.5342	24.8547	3.5
pt61	33.9397	20.8762	2.5
pt61	34.5123	18.7161	2.5
pt62	62.2603	34.7377	5
pt62	62.8712	29.7914	4.5
pt62	63.3315	29.9925	4.5
pt62	63.7945	24.6767	3.5
pt63	64.5644	75.3121	8
pt63	65.7123	70.6959	7
pt64	31.1041	21.0091	2
pt64	31.737	28.5328	4.5
pt64	31.8712	30.0197	4.5
pt64	32.3699	27.311	3.5
pt64	32.8849	28.1912	3.5
pt65	33.9315	14.6678	2
pt65	34.4521	18.3353	2
pt66	63.9616	45.0499	6
pt66	64.2849	45.7844	6
pt67	32.9616	77.7524	8
pt67	33.537	75.7264	8
pt67	33.9589	78.5659	8
pt68	58.663	NA	6.5
pt68	59.2192	49.4158	6.5
pt68	59.7562	48.8887	6.5
pt68	60.1616	48.8392	6.5
pt69	32.4384	17.044	3
pt69	32.7479	20.4323	3
pt70	36.6	18.7412	2
pt70	37.0219	15.9924	2
pt70	37.5205	18.7789	2.5
pt70	38.1753	17.3596	2.5
pt71	24.0274	29.6972	4.5
pt71	24.4685	32.4281	4
pt71	25.1178	24.776	3
pt71	25.4438	23.2493	3
pt72	73.3288	31.8635	4.5
pt72	73.8877	36.2748	5
pt72	74.326	36.411	5
pt73	32.8959	22.8662	3.5
pt73	33.126	24.042	3.5
pt73	33.4712	25.3973	3.5
pt74	48.2411	19.0422	3
pt74	48.7178	19.2528	2
pt74	49.2384	15.9961	2
pt75	72.8548	58.6909	7
pt75	73.4712	55.5622	6.5
pt75	73.8548	54.9609	6.5
pt76	62.7808	45.5008	6
pt76	63.3562	47.2018	6
pt76	63.9123	48.0665	6
pt77	61.274	71.493	7.5
pt77	62.2932	72.6232	7.5
pt78	63.3836	51.5628	6.5
pt78	63.9041	50.5423	6.5
pt78	64.4384	47.7234	6.5
pt79	38.6411	21.3547	2.5
pt79	39.1425	21.1512	2.5
pt79	39.6192	20.2875	2.5
pt80	47.5671	31.2564	4
pt81	46.9781	18.6539	3
pt81	47.3068	21.5992	3
pt81	47.611	24.1721	3.5
pt81	47.9781	20.1172	3
pt82	41.9808	40.0313	4
pt82	42.6301	45.9515	5.5
pt82	42.9781	44.3024	5.5
pt83	50.9534	41.7015	5.5
pt83	51.4548	37.0792	5
pt84	56.1534	19.2761	2
pt84	56.7699	19.8287	2.5
pt85	65.5123	63.0979	6.5
pt85	65.663	63.0979	6.5
pt85	66.0849	59.4695	6.5
pt86	21.8849	40.9247	5.5
pt86	22.7096	67.4421	7
pt87	47.9178	36.5588	5
pt87	48.474	31.475	4
pt87	48.7233	34.5616	5
pt88	74.9479	27.8166	3.5
pt89	34.9288	25.0703	4
pt89	35.4082	21.6541	3.5
pt90	44.9342	25.001	3.5
pt90	45.2247	29.5733	4.5
pt90	45.5507	30.6314	4
pt91	23.0603	10.5391	1.5
pt92	51.8986	22.5891	3.5
pt93	41.9836	16.7418	2
pt94	40.211	29.4199	4
pt95	38.3644	27.8415	4.5
pt96	65.3014	27.1023	3.5
pt97	50.5425	29.0345	4.5
pt98	60.4411	42.0002	5.5
pt99	38.4192	34.2951	4
pt100	51.5973	36.4262	5.5
pt101	60.789	44.2975	6.5
pt101	61.537	47.0557	6.5
pt101	61.537	46.649	6.5
pt101	61.8877	42.426	6.5
pt101	62.3452	41.5973	6.5
pt101	62.7863	40.5694	6.5
pt101	63.2849	39.1078	6.5
pt101	63.7041	38.2292	6.5
pt101	64.2438	38.6406	6.5
pt101	64.7973	39.1353	6.5
pt102	40.0137	7.76541	1
pt102	40.7233	7.41604	1
pt102	41.2137	7.38385	1
pt102	42.0247	NA	1.5
pt103	59.0685	NA	3
pt103	59.8247	33.3844	3.5
pt104	61.3342	16.8127	1.5
pt104	67.7342	NA	3
pt104	68.2959	NA	3
pt104	69.9425	33.78	4.5
pt104	70.8055	36.6801	5
pt104	71.3041	40.4442	5.5
pt104	74.9644	47.4395	6
pt105	44.1014	11.8528	1.5
pt105	45.1945	NA	1.5
pt105	48.7644	15.4012	1.5
pt106	23.8137	NA	2
pt107	31.3233	6.62271	1
pt107	32.1288	13.3212	1.5
pt107	33.7014	NA	1.5
pt107	35.9616	11.4442	1.5
pt107	36.9973	12.9576	1.5
pt108	29.0685	2.34778	0
pt108	31.5233	3.29187	0
pt108	31.6795	NA	0
pt108	32.1945	NA	0
pt108	32.9068	NA	0
pt108	34.1479	7.3549	1
pt108	34.7808	7.73784	1
pt108	35.8164	7.04332	1
pt109	23.989	19.169	2
pt109	24.3233	NA	1.5
pt109	25.5562	22.8851	2.5
pt109	30	22.6181	2.5
pt109	31.2822	27.1431	3
pt109	32.5699	21.493	2
pt110	23.8575	12.2448	2
pt110	25.9945	9.87807	1
pt110	26.2822	10.2014	1
pt110	26.7425	8.83792	1
pt110	27.2055	16.62	3
pt110	32.6301	30.7058	4.5
pt111	30.6767	3.32519	0
pt111	31.6521	2.09194	0
pt112	34.137	13.9434	2
pt112	40.3178	17.9083	2
pt113	61.326	17.854	2
pt113	61.4027	19.5874	2
pt113	61.4986	18.7915	2
pt113	61.5562	18.4778	2
pt113	61.5945	19.3529	2
pt113	61.6329	17.5465	2
pt113	61.6904	18.8543	2
pt113	61.7671	18.5141	2
pt113	61.863	16.7434	1.5
pt113	61.9397	21.633	3
pt113	62.0164	16.1661	1.5
pt113	62.0932	18.7355	2
pt113	62.1699	16.8045	1.5
pt113	62.2849	18.6918	2
pt113	62.3425	18.6026	2
pt113	62.4	17.714	2
pt113	67.8658	24.2828	4
pt113	68.3562	25.3663	4
pt113	68.863	23.1922	4
pt113	74.6356	33.7741	5.5
pt113	76.4767	37.6396	5
pt113	77.2027	40.18	5.5
pt113	77.7233	39.1701	5
pt113	78.2192	39.9617	5.5
pt113	78.663	39.8789	5.5
pt113	79.5425	40.1761	5.5
pt113	80.0411	40.2302	5.5
pt113	80.5397	39.5184	5.5
pt113	81.0603	41.2824	5.5
pt113	81.5781	42.7612	5.5
pt113	82.1726	43.0974	5.5
pt114	25.1863	3.40667	0
pt114	26.6356	8.01683	1
pt114	35.3507	3.25827	0
pt115	33	15.7959	2
pt115	42.8356	46.9142	6
pt115	43.3562	41.9976	5.5
pt116	49.3699	36.8514	6.5
pt117	29.1288	31.2217	4
pt117	29.2055	29.229	3.5
pt117	29.3014	36.4814	4.5
pt117	29.474	12.8757	1.5
pt117	29.9123	14.4592	1.5
pt117	30.3726	13.6675	1.5
pt117	30.4493	11.0794	1.5
pt117	30.526	13.9861	1.5
pt117	30.6027	11.1114	1.5
pt117	30.6795	13.8685	2
pt117	30.7562	13.2078	1.5
pt117	30.8329	11.7668	1.5
pt117	31.0247	11.5654	1.5
pt117	31.1014	19.2835	2.5
pt117	31.1973	14.0307	2
pt117	31.2932	12.3534	1.5
pt117	32.5589	14.9554	1.5
pt117	44.6411	36.4605	5.5
pt117	45.063	37.1891	5.5
pt117	45.8274	37.0625	5.5
pt117	46.4247	36.1738	5.5
pt118	29.7342	10.6893	1.5
pt119	44.6055	NA	1.5
pt119	49.2219	19.382	2.5
pt119	58.9616	35.3164	5
pt119	63.1068	36.2131	5
pt119	63.6603	31.7812	4.5
pt120	57.4301	28.9462	3.5
pt120	57.9699	29.8339	3.5
pt120	58.5397	46.2773	6.5
pt120	59.0247	46.0802	6.5
pt120	59.4438	45.8635	6.5
pt120	59.9452	43.7098	6.5
pt120	60.4795	41.5596	6.5
pt120	61.1178	43.339	6.5
pt120	61.5534	44.2368	6.5
pt120	62.1699	46.4553	6.5
pt120	63.5123	47.1812	6.5
pt121	43.1753	11.8597	1.5
pt121	52.5315	24.5953	3
pt121	56.9041	22.7399	3.5
pt121	57.4603	21.453	3.5
pt122	24.0795	8.7046	1
pt122	24.8082	8.60322	1
pt122	24.9616	NA	1.5
pt123	66.1288	35.0536	6
pt123	75.6219	53.0638	6.5
pt124	30.8411	10.1433	1
pt125	40.0493	35.3139	4.5
pt125	40.6247	35.655	4.5
pt125	40.926	NA	5
pt125	42.8082	42.0079	5.5
pt125	43.0575	NA	5.5
pt125	43.2904	NA	5.5
pt125	43.5397	NA	5.5
pt125	43.9973	44.1951	5.5
pt125	48.2548	52.927	6
pt125	49.4274	50.258	5.5
pt125	49.9973	54.3861	6
pt126	19.5288	10.3984	1.5
pt126	33.2986	14.4867	2
pt127	39.8055	22.5953	3
pt127	42.0055	22.2549	3
pt127	49.4877	45.2222	5.5
pt128	54.6767	24.9226	3
pt128	56.0411	19.5373	2
pt128	63.9479	38.9945	5
pt129	50.8849	56.6103	6.5
pt129	51.4438	66.3325	7
pt129	51.8877	65.2003	7
pt129	52.4055	67.0293	7.5
pt129	52.8849	71.8168	8
pt129	53.3041	73.6851	8
pt129	60.3014	81.8197	8
pt130	26.2904	4.41785	0
pt130	27.0384	8.34324	1
pt130	35.6301	21.7562	2
pt131	38.5233	15.6862	2
pt132	45.526	58.0487	7
pt133	33.2027	11.5083	1.5
pt133	34.3753	10.4277	1.5
pt133	40.7014	10.1441	1.5
pt133	41.9452	12.6635	1.5
pt133	42.5205	12.4895	1.5
pt133	43.7479	13.0304	1.5
pt134	49.2192	20.8618	2.5
pt134	50.2164	24.5201	3
pt134	50.9123	41.6294	6
pt134	51.4274	38.6769	6
pt134	51.8877	39.1595	6
pt134	52.3288	42.2008	6
pt134	52.8274	42.5844	6
pt134	53.2877	40.7497	6
pt134	53.8055	43.7945	6
pt134	54.2466	43.9985	6
pt134	56.9863	47.5306	6.5
pt134	57.2959	53.6343	6.5
pt134	58.0247	53.7034	6.5
pt134	58.4849	57.0147	6.5
pt134	58.9836	58.4742	6.5
pt134	59.463	58.6151	6.5
pt134	60.2466	56.9118	6.5
pt134	60.7644	61.2575	7
pt134	60.9781	63.1119	7.5
pt134	61.5507	63.7907	7.5
pt134	62.1096	63.225	7.5
pt134	62.6055	63.8669	7.5
pt135	54.011	27.3829	3.5
pt135	56.2	31.2399	4.5
pt135	60.8795	38.4863	5
pt135	61.8356	44.1756	5.5
pt135	62.337	44.7754	5.5
pt135	62.8329	44.5479	5.5
pt135	63.3315	45.3922	5.5
pt135	67.0329	48.3073	6
pt135	67.6493	45.3382	6
pt136	49.1726	22.9445	3.5
pt136	49.5753	30.4077	4.5
pt136	50.8027	31.3072	4.5
pt136	57.863	36.8575	5
pt136	59.4877	39.1411	5
pt137	55.9562	47.6652	6.5
pt137	56.6466	49.3025	6.5
pt137	57.6438	51.1895	6.5
pt137	57.6932	NA	6.5
pt137	57.7425	NA	6.5
pt137	57.8164	NA	6.5
pt137	58.1233	49.3688	6.5
pt137	58.5753	52.6725	6.5
pt137	58.6575	NA	6.5
pt137	59.1397	53.0259	6.5
pt137	59.4849	52.022	6.5
pt137	64.2192	54.2594	6.5
pt138	52.8027	10.5666	1.5
pt138	53.937	10.7665	1.5
pt139	32.6904	13.977	1.5
pt140	38.8795	11.5969	1.5
pt140	45.7836	15.7069	2
pt140	47.411	29.4208	4
pt141	54.3479	20.4435	2.5
pt141	55.0877	25.8474	3.5
pt141	55.4603	23.2243	3
pt141	55.9205	28.4926	3.5
pt141	56.3616	28.2182	3.5
pt141	56.8411	29.1275	3.5
pt141	57.3562	37.2272	6
pt141	57.6082	39.2086	6
pt141	58.0685	40.649	6
pt141	58.6603	42.2025	6
pt141	61.789	44.8235	6
pt141	62.1315	48.2711	6
pt141	62.5726	47.9604	6
pt141	63.1096	49.0887	6
pt142	27.9397	12.2031	1.5
pt142	33.0411	12.6784	2
pt142	35.0164	11.3549	1.5
pt142	36.7781	15.3898	2
pt142	37.2411	20.2093	3
pt142	37.7589	16.0363	2
pt142	38.3342	16.3357	2
pt142	40.0986	19.9327	3
pt142	40.8082	24.5215	4
pt142	41.6685	18.4325	3
pt143	51.0849	15.6931	2
pt143	52.5507	17.9278	2
pt143	53.3918	21.5051	2.5
pt143	54.2548	NA	3.5
pt143	54.8904	23.4107	3
pt143	56.1342	34.9394	5
pt143	56.2904	NA	2.5
pt144	48.5425	44.0461	6
pt144	49.2932	43.1789	6
pt144	49.7507	42.3136	6
pt144	50.2137	44.0754	6
pt144	50.6822	44.4363	6
pt144	51.1315	44.7093	6
pt144	51.5726	46.1373	6
pt144	52.0521	43.9799	6
pt144	52.5479	45.2659	6
pt144	53.011	46.7798	6
pt144	53.7178	48.8077	6.5
pt144	54.1205	49.6557	6.5
pt144	54.6	49.0783	6.5
pt144	54.9863	50.1814	6.5
pt144	56.1726	49.7257	6.5
pt145	39.4575	34.4301	4
pt145	46.4959	35.9243	5
pt146	43.3452	9.04676	1.5
pt146	44.463	13.7548	2
pt147	37.4521	37.6592	5.5
pt147	38.3123	38.3675	5.5
pt147	38.9288	38.3472	5.5
pt147	39.389	39.1069	5.5
pt147	39.8521	39.107	5.5
pt147	40.3041	38.7426	5.5
pt147	40.7863	38.6036	5.5
pt147	41.5918	39.675	5.5
pt147	44.2411	48.4254	6
pt148	61.1041	37.5894	6
pt148	61.6767	43.879	6.5
pt148	62.2164	42.5881	6.5
pt148	62.6986	47.7844	6.5
pt148	63.1589	47.7387	6.5
pt148	63.6767	49.0432	6.5
pt148	64.137	50.0123	6.5
pt148	64.5397	51.102	6.5
pt148	65.0767	59.8346	7
pt148	65.6137	51.2882	6.5
pt148	68.6822	62.8763	7.5
pt148	69.1397	63.7539	7.5
pt148	69.6795	63.6734	7.5
pt149	62.0137	35.2881	6
pt149	69.1671	34.6437	6
pt149	69.4521	NA	6
pt149	70.0493	39.996	6
pt149	71.0466	39.8751	6
pt149	72.0438	39.4972	6
pt149	73.2685	40.8962	6
pt149	73.8466	41.4313	6
pt149	74.3808	42.4883	6
pt149	74.8027	43.1935	6
pt150	50.4685	22.0141	2.5
pt151	29.9205	10.5306	1.5
pt151	30.4767	NA	1.5
pt151	30.7671	10.2886	1.5
pt151	31.2466	12.4884	1.5
pt151	31.7068	12.3536	1.5
pt151	32.1479	12.7955	1.5
pt151	32.6274	11.9821	1.5
pt151	38.7452	29.6892	3.5
pt151	39.2822	25.3201	2.5
pt151	43.4603	29.4245	3
pt152	60.0493	28.2573	3.5
pt152	60.6438	40.8699	6
pt152	61.1781	30.9368	3.5
pt152	61.6493	30.1297	3.5
pt152	62.0986	30.6633	3.5
pt152	62.5589	30.3997	3.5
pt152	63	30.3774	3.5
pt152	63.5397	30.0795	3.5
pt152	64.0356	29.3734	3
pt152	65.3945	33.4559	3.5
pt152	68.3123	46.4153	6
pt152	68.9233	48.4862	6
pt153	46.5068	15.1883	2
pt153	47.7151	15.2954	2
pt153	53.5616	31.6818	4
pt154	64.8795	40.6216	6
pt154	65.9315	40.6216	6
pt154	66.3342	43.6944	6
pt154	75.0986	55.0603	6.5
pt155	33.5041	12.8673	1.5
pt155	34.674	12.6322	1.5
pt156	57.389	10.5654	1.5
pt156	58.537	11.0604	1.5
pt156	58.811	NA	1.5
pt157	47.4438	23.9165	3
pt157	48.7753	23.8354	3.5
pt157	54.1425	29.2097	3.5
pt157	54.4877	33.7224	4
pt157	55.1205	28.6863	3
pt157	55.7178	19.5354	2
pt157	56.274	15.8038	1.5
pt157	56.7342	16.5992	1.5
pt157	57.2137	15.6028	1.5
pt157	58.4986	16.7555	1.5
pt157	59.3014	18.9886	2
pt158	26.811	12.1046	1.5
pt158	33.1479	19.7956	2.5
pt159	24.5781	13.185	2
pt159	25.8055	11.8052	2
pt160	41.1205	11.0113	1.5
pt160	45.4356	9.66405	1.5
pt160	48.137	18.8107	2
pt160	48.7315	29.46	4
pt160	49.5945	28.2379	3.5
pt161	47.0685	44.0788	6
pt161	54.2795	48.8817	6
pt161	54.7425	47.9017	6
pt161	55.2575	46.5097	6
pt161	56.2548	51.0189	6
pt161	56.7534	47.007	6
pt161	60.1096	51.257	6
pt161	60.5315	51.086	6
pt162	39.5096	9.60903	1.5
pt162	40.5863	9.25933	1.5
pt163	48.0548	18.2988	2.5
pt163	49.2685	18.4173	2
pt163	49.8603	18.2577	2
pt164	39.7781	21.7389	2.5
pt164	40.4712	NA	2.5
pt164	40.7178	18.6276	2
pt164	41.1973	20.7213	2
pt164	41.6575	19.5964	2
pt164	42.0986	18.9647	2
pt164	42.5589	18.4194	2
pt164	43	19.3873	2
pt164	43.4384	28.9621	4
pt164	43.8438	NA	4
pt164	44.4164	33.6353	4
pt164	44.6877	NA	3.5
pt164	47.0466	32.9834	4
pt164	48.1589	36.3212	4
pt165	37.3589	19.0161	2
pt165	38.4521	13.594	1.5
pt165	44.0301	25.5908	3
pt165	47.2356	24.7894	3
pt166	40.3699	25.8423	3
pt166	40.6027	15.9117	2
pt166	41.0603	20.2883	3
pt166	41.5233	15.8194	2
pt166	41.9836	23.2069	3.5
pt166	42.463	15.9272	2
pt166	42.9041	18.5194	2
pt166	43.326	18.2787	2.5
pt166	43.8849	19.1575	2.5
pt166	46.2	24.2674	3
pt166	48.0219	38.6608	5
pt166	48.5973	36.5813	4.5
pt167	54.2932	51.4111	6.5
pt167	55.1178	62.599	7
pt167	55.3726	58.5758	6.5
pt167	55.9699	62.1257	6.5
pt167	56.2932	67.3129	7
pt167	56.7945	68.5057	7
pt167	57.2932	66.5124	7
pt168	52.4877	39.6345	6
pt168	57.2603	57.0474	6.5
pt168	58.5452	59.1931	6.5
pt168	60.1014	60.5593	6.5
pt168	60.1589	59.92	6.5
pt168	60.6932	61.1102	6.5
pt168	61.1918	61.3996	6.5
pt168	61.7288	62.3683	6.5
pt168	62.2877	60.6873	6.5
pt168	62.937	64.5647	6.5
pt168	63.4575	62.7086	6.5
pt168	64.1863	71.7985	7.5
pt168	64.8959	70.7894	7
pt168	65.4329	67.6538	7
pt168	65.6247	66.6109	7
pt169	39.4822	12.0137	1.5
pt169	40.7288	11.8675	1.5
pt169	41.5151	15.9529	2
pt170	41.9452	14.4691	2
pt171	51.3205	28.9186	3.5
pt171	52.4904	38.3132	5
pt171	58.2603	51.64	6.5
pt171	58.8356	56.8476	6.5
pt171	59.4521	55.5156	6.5
pt171	60.1233	59.4099	6.5
pt171	60.6192	58.3464	6.5
pt172	65.1041	26.3025	3
pt173	52.5918	20.652	2.5
pt173	53.7425	17.5009	2.5
pt173	58.1918	28.8693	4.5
pt173	60.7808	42.5843	5.5
pt173	61.2575	40.4081	5
pt173	61.7945	42.9117	5.5
pt173	62.2767	38.5936	5
pt173	63.0986	35.4895	4
pt173	63.6164	34.5123	4
pt174	59.8849	11.8602	1.5
pt174	60.5014	NA	1.5
pt174	61.1151	13.6097	2
pt174	62.2822	NA	2
pt174	64.2603	13.7772	1.5
pt174	66.4274	13.8779	1.5
pt175	51.1753	56.3935	6.5
pt175	51.6658	55.6871	6.5
pt175	52.1836	60.9281	6.5
pt175	52.6411	56.7095	6.5
pt175	53.1014	53.8899	6.5
pt175	53.5425	54.8175	6.5
pt175	54.0219	53.9548	6.5
pt175	54.4822	59.0916	6.5
pt175	55.074	64.097	7
pt176	43.5507	24.391	3
pt176	44.1479	40.0837	6
pt176	44.1479	23.795	3
pt176	44.6849	32.0849	3.5
pt176	45.1836	44.7676	6
pt176	45.6247	34.7705	4.5
pt176	46.1041	42.2441	5.5
pt176	46.5233	32.0721	4
pt176	47.0438	42.2987	6
pt176	47.5589	34.6657	4
pt176	50.9534	52.1118	6
pt176	51.4329	52.076	6
pt176	53.2959	52.5592	5.5
pt177	48.8219	34.5295	6
pt177	49.126	NA	6
pt178	29.1205	16.6525	2
pt178	32.5507	7.00175	1
pt178	38.5726	17.57	2
pt179	56.0411	20.7674	2.5
pt179	57.1616	16.7912	2
pt179	63.4521	38.503	5.5
pt179	64.0082	35.0994	5
pt180	42.1726	53.0773	6.5
pt180	42.6685	56.231	6.5
pt180	43.1452	58.7955	6.5
pt180	43.6356	67.8488	7
pt180	44.0986	71.3771	7.5
pt180	44.5288	71.3771	7.5
pt180	45.0027	71.3771	7.5
pt181	40.2055	22.1645	2.5
pt181	41.5671	29.5197	4
pt182	42.6986	38.3126	6
pt182	43.2575	42.1559	6
pt183	42.1507	12.3638	1.5
pt183	42.3425	12.46	1.5
pt183	42.8247	20.8392	2
pt183	43.3014	15.9876	1.5
pt183	43.7425	17.0896	1.5
pt183	44.1836	19.5889	2
pt183	44.6411	24.7145	2.5
pt183	45.0658	20.1658	2
pt183	45.5425	23.884	2.5
pt183	46.0247	19.6019	2
pt183	46.463	24.7764	2.5
pt183	46.9041	20.6344	2
pt183	47.5397	27.1883	3
pt183	47.9808	20.9634	2
pt183	49.0521	21.3128	2
pt183	50.2795	25.7844	2.5
pt183	50.8192	27.816	3
pt183	51.6055	24.6285	2.5
pt183	52.6575	29.0063	3.5
pt183	53.0986	23.2536	2.5
pt183	54.4027	25.0556	3
pt184	65.7041	41.043	6.5
pt184	66.3753	41.0083	6.5
pt184	66.8493	43.3735	6.5
pt184	67.3151	43.5661	6.5
pt184	67.7726	43.7121	6.5
pt184	68.2329	44.324	6.5
pt184	68.7315	44.8809	6.5
pt184	69.2301	44.0076	6.5
pt184	69.726	44.2662	6.5
pt185	49.5233	15.0603	2
pt185	55.9836	20.3528	2.5
pt186	60.5699	17.4697	2
pt186	61.8685	NA	2.5
pt187	62.2685	20.9177	2
pt187	62.7644	20.7393	2
pt187	62.7644	26.8501	3.5
pt187	63.263	39.5889	6.5
pt187	63.7452	19.2772	2
pt187	64.2027	19.7153	2
pt187	64.6493	23.2053	3
pt187	65.1863	21.4755	2.5
pt187	65.663	28.714	3.5
pt187	66.1589	23.9659	2.5
pt187	69.2082	28.1438	3
pt187	69.537	43.5909	6.5
pt187	70.263	47.535	6.5
pt188	44.737	50.6875	6.5
pt189	34.8164	15.1411	2.5
pt189	35.5068	15.9319	2.5
pt189	35.7534	NA	2
pt189	36.063	NA	2.5
pt190	42.2877	62.0302	7
pt190	42.789	66.0478	7
pt190	43.2493	70.3046	7.5
pt190	43.2521	70.3046	7.5
pt190	43.7096	70.4567	8
pt191	27.7068	9.64768	1
pt191	27.9589	12.6618	1.5
pt191	28.4027	13.1782	1.5
pt191	28.8795	12.6198	1.5
pt191	29.3178	13.4717	1.5
pt191	29.7644	9.70272	1
pt191	30.337	8.97081	1
pt191	30.8164	11.6213	1.5
pt191	31.3507	11.7852	1.5
pt191	31.989	11.8938	1.5
pt191	32.6767	12.2374	1.5
pt192	49.863	43.8148	6.5
pt192	50.4767	47.7519	6.5
pt192	50.9151	47.3421	6.5
pt192	51.3753	49.2538	6.5
pt192	51.8548	50.1292	6.5
pt192	52.2767	51.1942	6.5
pt192	52.6986	52.3939	6.5
pt192	53.3123	52.193	6.5
pt192	53.8082	52.8038	6.5
pt192	56.5699	53.7522	6.5
pt193	22.5315	13.2617	2
pt193	28.4164	12.7532	2
pt193	29.4521	17.2391	2
pt193	30.2411	20.3294	2.5
pt193	30.737	18.2413	2
pt193	31.2356	20.1245	2
pt193	31.737	18.3226	2
pt194	26.2493	10.8179	1.5
pt194	31.1973	17.9732	2
pt194	32.674	18.591	2
pt194	35.726	19.939	2
pt194	36.7425	19.261	2
pt194	37.2192	18.695	2
pt195	43.4521	NA	1
pt195	45.6548	8.67857	1
pt196	48.7342	2.99096	0
pt196	49.4274	NA	2.5
pt196	50.0247	14.6806	2.5
pt197	44.7288	12.9176	1.5
pt198	28.7123	11.9955	1.5
pt199	57.6055	27.4171	3.5
pt199	58.0795	32.018	4
pt199	58.0795	27.6762	3.5
pt199	58.611	31.6795	4
pt200	57.3452	47.1119	6.5
pt200	57.8438	53.9767	6.5
pt200	58.2877	54.8141	6.5
pt200	58.7836	58.6651	6.5
pt200	59.2247	55.8131	6.5
pt200	59.6658	56.2184	6.5
pt201	31.526	46.7078	6
pt201	32.1781	46.4252	6
pt201	32.3315	45.8944	6
pt201	32.7918	46.8145	6
pt201	33.2575	52.0383	6.5
pt201	33.7123	46.9719	6
pt201	34.1753	56.928	6.5
pt201	35.3233	55.9669	6.5
pt202	58.8575	40.5667	6.5
pt202	59.4329	42.3403	6.5
pt202	59.4329	40.7134	6.5
pt202	59.7616	44.1637	6.5
pt202	60.2192	44.3128	6.5
pt202	60.6904	46.0326	6.5
pt202	61.1397	45.6856	6.5
pt202	61.5973	43.7588	6.5
pt202	62.1562	46.1686	6.5
pt202	62.6329	46.1251	6.5
pt202	66.0466	45.4753	6.5
pt203	29.1288	41.8326	6
pt203	33.3288	52.1842	6.5
pt203	35.2082	52.9414	6.5
pt204	64.2329	57.9275	6.5
pt205	30.3726	7.9111	1
pt205	30.9918	NA	1
pt205	31.8493	14.4659	2
pt205	32.463	10.8387	1.5
pt205	32.9644	10.4685	1.5
pt205	33.2904	NA	1.5
pt206	40.0027	14.7745	2
pt206	41.1562	13.876	2
pt206	45.6986	16.8235	1.5
pt207	37.8301	4.1888	0
pt207	38.863	NA	1
pt207	43.9836	12.1189	1.5
pt207	47.0685	16.4728	2
pt207	49.6767	22.7898	3
pt207	50.1781	20.9776	3
pt208	65.3616	44.1476	6
pt208	65.9233	45.7885	6
pt208	66.4	47.1977	6
pt208	66.8384	46.2953	6.5
pt208	67.2986	46.9091	6.5
pt208	67.7808	50.1876	6.5
pt208	68.2795	51.3046	6.5
pt208	68.7973	52.062	6.5
pt208	69.2959	53.1329	6.5
pt209	51.0384	NA	1.5
pt210	36.2575	51.106	6.5
pt211	57.6932	61.9629	7
pt212	63.6904	51.2311	6.5
pt212	63.8274	54.485	6.5
pt212	64.2493	55.6829	6.5
pt212	64.7507	55.7153	6.5
pt212	64.8027	NA	6.5
pt212	64.9973	NA	6.5
pt212	65.2247	55.9191	6.5
pt212	65.6685	54.9624	6.5
pt212	65.8027	NA	6.5
pt212	66.1479	54.6687	6.5
pt212	66.7041	54.8019	6.5
pt212	70.1342	59.4665	6.5
pt212	70.6521	63.8677	6.5
pt212	71.1507	61.5093	6.5
pt212	71.7479	62.9608	6.5
pt212	72.2274	62.68	6.5
pt212	72.8603	65.0803	6.5
pt212	73.474	64.906	6.5
pt212	73.9726	66.3426	6.5
pt213	60.863	27.825	3.5
pt214	56.0575	17.3289	2
pt215	47.6932	50.0825	6.5
pt215	48.1945	50.2657	6.5
pt215	48.7068	49.7772	6.5
pt215	49.1918	51.1064	6.5
pt215	49.5945	49.2638	6.5
pt215	50.0767	49.8106	6.5
pt215	50.6685	46.4625	6.5
pt215	51.1288	48.4052	6.5
pt215	51.6849	49.7609	6.5
pt216	49.4247	43.746	5.5
pt217	40.4521	11.6047	1.5
pt217	40.5288	NA	1
pt217	41.9479	4.54716	0
pt218	59.8356	21.8885	2.5
pt218	60.4877	25.8503	3
pt219	31.1562	23.0949	3
pt219	31.5781	25.1791	3.5
pt219	32.0411	26.1731	3.5
pt219	32.4986	26.2391	3.5
pt219	33.4411	32.8892	4.5
pt219	37.137	29.8953	4.5
pt220	18.2575	11.0345	1.5
pt220	19.2767	8.61181	1
pt220	24.1644	13.033	1.5
pt221	47.8274	18.1924	2
pt221	51.6274	12.9943	1.5
pt221	53.7342	16.2666	2
pt221	54.4466	14.0423	2
pt221	55.0767	18.0737	2.5
pt221	55.6521	21.3141	2.5
pt221	56.2685	23.7625	3
pt221	56.7096	19.2642	2
pt221	57.3589	20.7905	2.5
pt221	57.8767	24.2111	3.5
pt221	58.5315	24.0576	3
pt221	58.9918	23.952	3
pt221	59.5479	28.5043	4.5
pt221	60.1233	28.3269	4.5
pt222	36.2247	21.2266	3
pt222	37.2411	24.6125	3.5
pt222	38.7753	27.6046	3.5
pt222	39.7123	28.0333	3.5
pt222	40.0986	NA	3.5
pt222	41.1507	26.9645	3.5
pt222	42.4575	31.0472	4
pt222	42.9178	32.1106	4
pt222	43.4137	36.8676	4.5
pt222	43.9342	42.7154	5.5
pt222	44.4685	41.5046	5.5
pt222	44.9096	44.2926	5.5
pt222	45.7151	44.0715	5.5
pt222	46.1589	43.7977	5.5
pt222	46.674	43.2304	5.5
pt222	47.9397	45.2438	5.5
pt223	59.3041	45.7953	6.5
pt223	59.9014	47.5834	6.5
pt223	60.4027	48.5169	6.5
pt223	60.8603	49.1915	6.5
pt223	61.3178	49.5211	6.5
pt223	61.7808	50.2263	6.5
pt223	62.3726	45.8354	6.5
pt223	62.874	47.1562	6.5
pt223	63.4466	48.3837	6.5
pt223	68.2219	54.5232	6.5
pt224	23.9479	26.1814	3
pt224	26.537	NA	2.5
pt225	25.3205	9.71079	1.5
pt225	26.8137	9.40397	1.5
pt226	27.4055	51.2035	6.5
pt226	27.6767	NA	6.5
pt226	27.6795	50.0236	6.5
pt226	28.1562	51.4503	6.5
pt226	28.5973	54.6202	6.5
pt226	29.0767	59.1183	6.5
pt226	31.2603	61.2318	6.5
pt226	39.7397	68.9708	7
pt227	50.1836	49.6285	6.5
pt227	50.9342	52.6446	6.5
pt227	51.2027	53.6527	6.5
pt227	51.7178	54.9825	6.5
pt227	52.1562	55.4209	6.5
pt227	52.6	57.8551	6.5
pt227	53.0986	55.7967	6.5
pt228	46.6986	22.9124	2.5
pt228	47.3507	NA	2.5
pt228	52.4137	26.0914	3
pt228	53.0849	25.7146	3
pt228	53.737	24.5923	2.5
pt229	45.5671	40.0173	6
pt229	46.2466	41.6607	6
pt229	46.7041	41.1323	6
pt229	47.2055	44.0126	6.5
pt229	47.6247	42.918	6.5
pt229	48.2027	44.3488	6.5
pt229	48.6411	42.5065	6.5
pt229	49.1041	45.0405	6.5
pt229	49.6	45.4469	6.5
pt229	51.674	47.2997	6.5
pt229	51.9041	49.9797	6.5
pt229	52.3808	50.6745	6.5
pt229	52.9397	51.2064	6.5
pt229	53.4	49.5338	6.5
pt229	53.8603	50.8732	6.5
pt229	56.8685	52.5336	6.5
pt229	57.3479	52.1106	6.5
pt230	52.411	19.2976	2
pt230	52.6466	19.4663	1.5
pt230	53.126	28.0176	3
pt230	53.6027	18.614	1.5
pt230	54.0438	26.4328	3
pt230	54.3315	26.5646	3
pt230	54.7699	24.956	2.5
pt230	55.2712	28.106	3
pt230	55.6904	27.5904	3
pt230	56.0959	30.6413	3.5
pt230	56.8603	31.1775	3.5
pt230	57.1507	31.673	4
pt230	58.5096	29.4246	3
pt231	37.9534	7.02886	1
pt232	30.2849	70.5636	7.5
pt233	45.5918	18.7252	2
pt233	46.9342	23.5756	3
pt233	50.5397	21.4143	2.5
pt234	59.2329	25.937	3
pt234	60.3068	32.1188	5
pt234	64.4301	32.3695	5
pt235	59.5753	13.2864	2
pt235	60.6521	16.2407	2.5
pt235	63.4493	16.3323	2.5
pt235	64.4301	18.4741	2.5
pt235	65.5425	20.135	3
pt235	66.1342	18.6339	2.5
pt235	66.6137	29.4251	4
pt235	67.2301	28.6641	4
pt235	67.7644	29.4873	4
pt235	70.5644	35.3539	5
pt235	70.9671	36.5904	5
pt236	45.863	13.2695	2
pt237	54.789	25.9313	3
pt237	55.2877	38.4791	6
pt237	55.2904	38.4791	6
pt237	55.8247	42.7667	6
pt237	56.2849	45.1942	6
pt237	56.8	50.4163	6
pt237	57.3205	48.3087	6
pt237	57.7973	51.7617	6.5
pt237	58.3178	50.7517	6.5
pt237	58.7945	51.2083	6.5
pt238	27.9507	14.8235	1.5
pt238	28.1616	NA	1.5
pt238	34.4548	17.7819	2
pt238	37.6932	16.2593	1.5
pt238	39.7096	21.9674	3
pt239	40.9671	14.3589	2
pt239	41.9589	12.8429	2
pt239	42.4384	NA	1.5
pt239	43.0959	14.7872	2
pt239	45.8548	15.8256	1.5
pt239	46.7562	21.6588	2
pt239	47.3288	21.8516	2
pt239	47.9644	25.8209	3
pt239	48.463	23.6389	2.5
pt239	49.2301	27.443	3
pt239	50.1863	29.656	3
pt239	50.6274	26.6138	3
pt239	51.1288	24.153	2.5
pt239	52.126	30.8707	3.5
pt240	36.7671	41.5373	6
pt240	37.2685	43.5662	6
pt240	37.7836	43.4033	6
pt241	47.6438	16.9509	2
pt241	48.5671	17.3971	1.5
pt242	58.8274	46.9174	6.5
pt242	59.4438	50.7975	6.5
pt242	59.9425	49.4668	6.5
pt242	60.1068	NA	6.5
pt242	60.1836	NA	6.5
pt242	60.3068	NA	6.5
pt242	60.5534	52.1952	6.5
pt242	61.0356	53.0178	6.5
pt242	61.2082	NA	6.5
pt242	61.8603	55.5053	6.5
pt242	61.9945	57.2459	6.5
pt242	64.6575	58.2049	6.5
pt242	64.8904	59.3508	6.5
pt242	65.4822	59.7659	6.5
pt242	65.9616	60.1955	6.5
pt243	69.6	25.0531	4
pt244	29.7671	25.9353	2.5
pt244	30.7671	45.0118	6
pt244	37.1342	43.2909	6
pt244	37.6329	47.181	6
pt244	38.1123	51.7274	6.5
pt244	39.5863	52.1487	6.5
pt245	47.9452	38.4702	6.5
pt245	48.4274	43.6454	6.5
pt245	49.263	42.9001	6.5
pt245	49.5014	NA	6.5
pt245	49.7315	44.111	6.5
pt245	50.2685	47.1066	6.5
pt245	50.3836	NA	6.5
pt245	50.7644	48.0816	6.5
pt245	51.2822	51.2466	6.5
pt246	57.7973	45.9297	4
pt247	53.7808	24.8116	2.5
pt247	54.263	43.8224	6
pt247	54.7808	25.543	2.5
pt247	54.9315	NA	3
pt247	55.2575	26.0299	2.5
pt247	55.7014	33.1912	4
pt247	55.9123	NA	5
pt247	56.3507	43.9097	6
pt247	56.811	36.2173	4.5
pt247	60.3781	32.0905	4
pt247	62.1452	39.1355	5
pt248	49.3945	35.7495	6
pt248	50.3973	41.9619	6
pt248	50.4822	41.9619	6
pt248	51.0082	46.9996	6.5
pt248	51.5836	52.5221	6.5
pt248	52.0986	58.0174	7
pt248	52.6575	62.4666	7
pt248	53.0192	64.595	7
pt248	53.5753	72.8717	8
pt249	54.3644	30.0518	3.5
pt249	54.9425	31.4964	4
pt249	55.5151	27.5709	3.5
pt249	56.0137	27.2596	3.5
pt249	56.5315	31.3835	4
pt249	57.0712	31.4788	4
pt249	57.5288	28.7419	3.5
pt249	58.0274	30.1794	4
pt249	58.5644	28.9395	3.5
pt249	60.3671	37.8665	4.5
pt249	60.5589	37.7241	4.5
pt249	61.0192	39.7128	5
pt249	61.5562	36.442	4
pt249	62.0164	37.9008	4.5
pt249	62.5151	36.9651	4
pt249	64.8	39.4848	5
pt249	65.2767	40.8747	5
pt249	65.9096	39.7848	5
pt250	30.411	13.3623	2
pt250	32.4438	13.8105	2
pt250	33.5562	15.1242	2
pt250	35.4	15.7571	2
pt250	39.8466	17.3517	2
pt251	55.537	16.767	2.5
pt251	56.5178	20.7544	3
pt251	57.589	18.7143	2.5
pt251	58.0712	19.1972	2.5
pt251	58.6055	18.5449	2.5
pt251	59.1616	21.8879	3
pt251	59.5836	23.1329	3
pt252	62.5315	42.7818	6.5
pt252	63.011	42.8305	6.5
pt252	63.5315	48.2056	6.5
pt252	63.9671	48.1633	6.5
pt252	64.5425	65.1656	7
pt253	23.1562	7.33181	1
pt253	26.8575	10.8509	1.5
pt253	27.9726	11.9524	1.5
pt254	64.863	40.9507	6
pt254	65.3589	45.5571	6
pt254	66.0301	46.6792	6
pt254	66.5315	46.9348	6
pt254	67.0877	48.0886	6
pt254	67.2027	NA	6
pt254	67.6027	52.5675	6.5
pt254	68.0466	52.1365	6
pt254	70.5753	54.3359	6.5
pt255	49.7178	37.289	6
pt255	50.8493	41.496	6
pt255	51.2932	41.8456	6
pt255	51.3479	NA	6
pt255	51.5041	42.4698	6
pt255	55.7014	44.8884	6
pt255	56.1452	45.2129	6
pt255	56.7589	45.8999	6
pt255	57.1808	44.7636	6
pt255	57.811	46.4746	6
pt255	58.4822	45.0422	6
pt255	59.1151	47.5481	6
pt255	59.6329	45.1812	6
pt255	60.2082	47.8499	6.5
pt255	60.8027	49.4253	6.5
pt255	61.189	48.4708	6.5
pt256	53.2411	52.5346	6.5
pt256	53.7397	53.1953	6.5
pt256	54.3123	55.8295	6.5
pt256	54.4411	NA	6.5
pt256	54.5644	NA	6.5
pt256	54.7945	57.6337	6.5
pt256	55.3315	59.8728	6.5
pt256	55.4849	NA	6.5
pt256	55.8301	66.7052	7.5
pt256	56.2904	64.3417	7
pt257	36.6438	27.8851	3.5
pt257	36.9288	22.9116	2.5
pt257	37.389	21.9502	2.5
pt257	37.8521	18.4681	2
pt257	38.0082	20.2577	2
pt257	38.5205	21.9026	2.5
pt257	39.0219	21.7066	2.5
pt257	39.6137	23.0791	2.5
pt257	40.0192	23.2561	2.5
pt257	40.5918	25.9806	3
pt257	41.0356	26.1548	3
pt258	62.8712	44.3085	6.5
pt258	63.3699	47.7537	6.5
pt258	64.3863	47.412	6.5
pt258	64.9616	49.1443	6.5
pt258	65.0959	NA	6.5
pt258	65.7096	51.7151	6.5
pt258	65.9973	52.5796	6.5
pt259	49.8685	34.5252	6.5
pt259	51.1726	36.6683	6.5
pt259	52.6521	37.0195	6.5
pt259	54.5452	42.106	6.5
pt259	56.3096	45.2208	6.5
pt259	56.9616	46.4594	6.5
pt259	57.4055	43.2136	6.5
pt259	57.8466	45.4422	6.5
pt260	50.874	30.2945	3.5
pt260	51.3918	44.236	6.5
pt261	55.6192	38.2957	6
pt261	56.0795	39.7213	6
pt261	56.7288	43.8987	6.5
pt261	57.211	46.7283	6.5
pt261	57.7096	50.7337	6.5
pt261	57.863	NA	6.5
pt261	58.2466	51.0642	6.5
pt261	58.7644	52.3864	6.5
pt262	62.2164	25.9291	3
pt262	62.7123	26.3088	3
pt262	63.2301	29.7657	4
pt262	63.6712	30.4389	4
pt262	64.189	31.5699	4
pt262	64.7288	31.2429	4
pt262	65.263	35.5689	5
pt262	65.8219	34.91	5
pt262	66.2027	37.1418	5
pt262	67.7562	45.45	5.5
pt262	68.3123	45.0303	5.5
pt263	52.0274	37.2096	6
pt263	52.526	39.3201	6
pt263	53.0438	38.981	6
pt263	53.5014	41.8275	6
pt263	54.0192	44.3344	6
pt263	54.5205	47.3426	6
pt263	55.0192	45.7233	6
pt263	55.611	49.2499	6.5
pt263	56.1288	49.0308	6.5
pt264	57.2301	48.6498	6.5
pt264	57.7178	51.4662	6.5
pt264	58.2849	50.9973	6.5
pt264	58.8219	49.8239	6.5
pt264	59.3178	49.637	6.5
pt264	59.474	NA	6.5
pt264	59.8192	51.4757	6.5
pt264	60.337	54.1545	6.5
pt264	62.6767	61.311	6.5
pt265	60.2192	42.1464	6
pt265	60.7178	44.1623	6.5
pt265	61.2712	49.7717	6.5
pt265	61.7753	51.369	6.5
pt265	62.2904	52.3238	6.5
pt265	62.789	56.453	6.5
pt265	63.2658	53.7845	6.5
pt265	63.8055	53.5432	6.5
pt265	64.3014	53.3327	6.5
pt265	65.7205	57.3811	6.5
pt265	66.2795	64.2978	6.5
pt265	66.7781	63.5369	6.5
pt265	67.2575	63.7522	6.5
pt265	67.9041	65.3677	6.5
pt265	69.4603	81.8197	8
pt266	50.8603	12.2206	2
pt266	52.0247	13.9122	2
pt267	45.9918	17.935	2
pt267	46.4712	17.3252	1.5
pt267	46.9699	19.4983	2
pt267	47.5041	21.7477	2
pt267	47.9836	24.3396	2.5
pt267	48.5014	24.5173	2.5
pt267	48.9808	26.2378	3
pt267	49.4795	26.5235	3
pt267	50.074	30.1587	3.5
pt267	51.6822	47.412	6
pt267	52.2986	49.2148	6
pt267	52.8548	53.2057	6
pt267	53.3945	62.098	6.5
pt267	53.9315	60.5855	6.5
pt267	54.6384	63.3005	6.5
pt267	55.0055	64.459	6.5
pt267	55.6	67.7795	6.5
pt267	56.0603	69.4898	7
pt267	56.8658	70.1456	7
pt268	39.474	NA	1.5
pt268	45.8301	12.4147	2
pt268	50.8712	17.0558	2.5
pt269	64.6384	9.93559	1
pt269	67.8767	23.3771	3
pt270	62.3068	54.9406	6.5
pt270	63.3041	53.6432	6.5
pt270	63.8	53.6404	6.5
pt270	64.8192	60.4622	7
pt270	65.2959	61.3338	7
pt270	65.8164	63.8196	7.5
pt270	66.3699	65.6755	7.5
pt271	63.7233	41.3606	6
pt271	64.3397	41.0793	6
pt271	64.7589	43.209	6
pt271	65.2192	44.4477	6
pt271	65.7945	47.8675	6
pt271	66.274	48.2273	6
pt271	66.8301	46.1524	6
pt271	67.2521	47.1562	6
pt271	67.7315	47.4314	6
pt272	65.4877	31.971	5.5
pt272	72.4301	50.7416	6
pt273	47.6384	8.74172	1
pt273	48.4877	8.37986	1
pt273	49.789	13.1714	1.5
pt273	50.5178	17.5139	1.5
pt273	51.4384	15.4325	1.5
pt273	52.7644	22.218	3
pt273	53.126	22.9848	3
pt273	53.663	25.1479	3
pt273	54.1425	24.6836	3
pt273	54.6411	22.4533	2.5
pt273	55.0082	22.4663	2.5
pt273	55.2356	21.8529	2.5
pt273	57.3836	25.0445	3
pt273	57.8247	26.9374	3.5
pt273	58.4192	24.9395	3
pt273	58.6685	24.5639	3
pt274	44.7452	41.3575	6
pt275	39.4685	6.91224	1
pt275	45.6822	8.3065	1
pt276	41.674	12.9612	1.5
pt277	65.6932	37.9888	5
pt277	66.1918	39.1455	5.5
pt277	66.6877	36.3921	5
pt277	67.2274	40.578	5.5
pt277	67.7041	40.5881	5.5
pt277	68.2247	40.2334	5.5
pt277	68.663	36.8078	5.5
pt277	69.1644	42.0145	5.5
pt277	69.7178	42.0765	5.5
pt277	72.0192	41.8907	5.5
pt277	72.8822	49.8516	5.5
pt277	73.1726	47.2068	5.5
pt278	46.4575	19.5557	2.5
pt278	47.1425	NA	4
pt278	47.589	17.7647	2
pt278	48.9863	22.8082	2.5
pt279	45.2027	42.4708	6.5
pt279	45.8329	42.2297	6.5
pt279	45.8329	4.49715	0
pt280	62.8027	35.1861	5
pt281	65.0356	41.5196	6.5
pt281	65.5534	45.4839	6.5
pt281	66.0301	45.9481	6.5
pt281	66.5699	46.4323	6.5
pt281	67.0274	47.0904	6.5
pt281	67.6027	48.5129	6.5
pt281	67.9671	47.7112	6.5
pt281	68.4849	47.3837	6.5
pt281	68.9452	48.0308	6.5
pt281	70.3452	50.6789	6.5
pt281	70.863	51.8227	6.5
pt282	36.4137	24.4151	3.5
pt282	37.5616	25.509	3
pt282	40.4219	33.2786	4.5
pt282	41.4	33.964	4
pt282	41.8411	38.9384	5
pt282	42.3562	41.1172	5.5
pt282	42.8548	41.255	5.5
pt282	43.3562	41.5174	5.5
pt282	45.0055	41.8983	5.5
pt282	45.4438	39.3733	5
pt282	46.0603	37.5788	4.5
pt282	46.5753	46.3617	6
pt282	47.326	60.9213	7
pt283	37.1808	3.39333	0
pt284	43.9151	27.7109	3
pt284	45.1425	26.1948	3
pt284	49.7616	47.0887	6
pt284	51.2027	48.1455	6
pt285	53.9096	NA	6.5
pt286	46.3452	52.3996	6.5
pt286	46.8411	59.8277	6.5
pt286	46.8411	56.1671	6.5
pt286	47.337	70.0601	8
pt287	43.3945	17.4043	2
pt287	43.8904	24.9074	3
pt287	44.389	21.4349	2
pt287	44.8877	25.5544	3
pt287	45.3863	23.5798	3
pt287	45.926	23.9192	3
pt287	46.3836	24.4401	3
pt288	57.0137	43.8527	6
pt288	57.6247	47.0947	6
pt288	58.0274	46.1383	6
pt288	58.6027	44.7396	5.5
pt288	59.0247	47.8336	6
pt288	59.6575	48.1713	6
pt288	60.0795	43.8264	6
pt288	60.6548	47.7726	6
pt288	61.1726	47.6213	6
pt289	30.2575	11.8966	1.5
pt290	53.4164	46.0585	6
pt290	53.9123	45.9387	6
pt290	54.411	48.2241	6
pt290	54.9671	46.7473	6
pt290	55.4466	49.0713	6
pt290	55.9644	49.2816	6
pt290	56.5014	44.1431	6
pt291	49.8685	53.5332	6.5
pt291	50.3644	53.2885	6.5
pt291	50.8849	54.5816	6.5
pt291	51.4603	55.4986	6.5
pt291	51.8986	56.9203	6.5
pt291	52.5918	57.0608	6.5
pt291	52.9178	56.7555	6.5
pt292	48.4192	45.4132	6
pt292	48.9397	46.3631	6
pt292	49.4192	49.2936	6
pt292	49.5452	NA	6
pt292	49.6685	NA	6
pt292	49.9562	52.4464	6
pt292	50.4356	54.0823	6
pt292	50.5671	NA	6
pt292	50.8575	51.4541	6
pt292	51.5068	51.9641	6
pt293	64.7425	21.2206	2.5
pt293	65.2384	21.5164	2.5
pt293	65.7562	30.5618	4.5
pt293	66.274	30.9621	4.5
pt293	66.7726	31.9249	4.5
pt293	67.2356	35.0201	4.5
pt293	67.7699	39.6858	6
pt293	68.3096	33.1062	4
pt293	68.8055	32.7918	4
pt294	52.4192	45.7704	6
pt294	52.9151	48.6549	6
pt294	53.4137	49.4518	6
pt294	53.9534	50.5337	6
pt294	54.4137	50.3012	6
pt294	54.8932	51.3022	6
pt294	55.4466	54.4841	6.5
pt294	55.8877	55.5267	6.5
pt294	56.5205	55.3194	6.5
pt294	57.7315	66.8423	7
pt294	58.2274	65.5198	7
pt295	60.9616	47.2313	6
pt295	61.4575	48.2875	6
pt295	61.9562	52.0715	6
pt295	62.4548	64.1883	7
pt295	62.9534	65.0017	7
pt295	63.4548	65.0017	7
pt295	64.0274	66.6286	7
pt295	64.5644	66.6286	7
pt296	50.0411	19.7412	3.5
pt296	50.4986	9.21645	1.5
pt297	18.0219	10.142	1.5
pt298	60.989	47.1413	6.5
pt298	61.6795	49.9809	6.5
pt298	62.1562	49.9242	6.5
pt298	62.2521	NA	6.5
pt298	62.6356	50.0942	6.5
pt298	63.0767	50.2686	6.5
pt298	63.2329	NA	6.5
pt298	63.6356	52.5308	6.5
pt298	64.1726	50.9222	6.5
pt298	64.8192	51.6826	6.5
pt298	66.7014	55.3181	6.5
pt298	67.3562	57.6764	6.5
pt298	67.5863	54.8867	6.5
pt298	68.0849	53.9488	6.5
pt298	68.6603	56.1673	6.5
pt298	69.1589	60.2103	7
pt298	69.7151	55.9077	6.5
pt298	70.4247	62.5186	7
pt298	70.9397	59.2928	6.5
pt298	71.1151	60.4071	6.5
pt298	71.7096	65.1453	7
pt299	46.4822	20.5706	2.5
pt299	47.1315	26.8631	3
pt299	47.7452	27.7728	3
pt299	48.2493	31.4258	4
pt299	48.7425	28.4529	3.5
pt299	49.2438	29.7984	4
pt299	49.6822	26.8057	3.5
pt299	50.2	31.3907	4
pt299	50.6986	30.5994	4
pt299	52.0795	42.1693	5.5
pt299	52.6932	41.0472	5.5
pt299	53.1945	41.5163	5.5
pt299	53.6548	41.1963	5.5
pt299	54.1123	39.2723	5.5
pt299	56.4904	39.503	5.5
pt299	56.7205	32.3399	4.5
pt299	57.2767	38.8498	5
pt299	57.5479	36.9205	5
pt300	59.5041	36.8809	4.5
pt300	60.0219	40.0681	5
pt300	60.5014	39.1838	5
pt300	60.6274	NA	5.5
pt300	60.7671	NA	4.5
pt300	61	41.5394	5
pt300	61.5178	44.6582	5.5
pt300	61.6301	NA	5.5
pt300	61.9781	43.8486	5.5
pt301	54.2466	14.6042	1.5
pt301	55.8548	19.3338	2
pt302	59.8685	22.3857	2
pt302	60.3644	25.8504	3
pt302	60.8822	28.6398	3.5
pt302	61.3808	29.9862	4
pt302	61.8986	30.8977	4
pt302	62.3205	30.8757	4
pt302	62.937	35.3619	5
pt302	63.3753	34.7925	5
pt302	63.9918	35.1486	5
pt303	43.4521	60.999	6.5
pt303	43.8575	60.055	6.5
pt303	44.3315	59.2504	6.5
pt303	44.3863	NA	6.5
pt303	44.463	NA	6.5
pt303	44.5808	NA	6.5
pt303	44.8548	73.2272	7.5
pt304	59.7781	27.6531	3.5
pt304	60.2767	37.733	6
pt304	60.7726	33.2051	4
pt304	61.2521	43.1378	6
pt304	61.7507	39.7993	5
pt304	62.1945	41.3653	5
pt304	62.6904	32.6216	4
pt304	63.2301	42.6853	6
pt304	63.726	43.5424	6
pt304	65.6438	43.8688	6
pt304	66.2795	45.5441	6
pt304	66.7753	47.9341	6
pt305	59.6932	51.5951	6.5
pt305	60.1918	54.7804	6.5
pt305	60.7014	56.6237	6.5
pt305	60.7397	NA	6.5
pt305	60.8164	NA	6.5
pt305	60.9562	NA	6.5
pt305	61.6877	56.9786	6.5
pt305	61.8192	NA	6.5
pt306	28.4712	10.502	1.5
pt306	29.0055	NA	1
pt306	29.5425	8.185	1
pt307	70.2904	42.4618	6
pt307	70.789	43.6992	6
pt307	71.2877	44.8287	6
pt307	71.8055	43.9696	6
pt307	72.3041	44.0368	6
pt307	72.8027	45.2335	6
pt307	73.3041	41.167	6
pt307	73.8	41.9451	6
pt308	47.6658	45.907	6
pt308	48.1616	47.8582	6
pt308	48.663	50.3633	6
pt308	48.7123	NA	6
pt308	48.789	NA	6
pt308	48.9288	NA	6
pt308	49.1781	51.4011	6
pt308	49.6603	53.0748	6.5
pt308	49.7918	NA	6.5
pt308	50.1014	54.1533	6.5
pt309	42.9041	52.8475	6.5
pt310	46.9452	47.1536	6
pt311	33.3315	11.4451	1.5
pt311	34.2	12.8475	1.5
pt311	37.611	22.7881	3
pt311	38.8384	23.3779	3
pt312	42.4603	23.3746	4.5
pt313	47.4877	46.7245	6.5
pt313	47.9699	47.0206	6.5
pt313	48.5233	51.9528	6.5
pt313	49.0219	56.3382	6.5
pt313	49.5973	59.3239	6.5
pt313	50	61.8777	6.5
pt313	50.5178	69.0622	7
pt313	51.5342	70.3982	7
pt313	52.0521	71.8064	7.5
pt313	52.5699	69.3397	7
pt313	53.0685	69.2479	7
pt313	53.5315	70.9545	7
pt313	54.5479	72.6199	7.5
pt314	65	46.7949	6
pt314	65.4795	46.1679	6
pt314	65.4795	45.3544	6
pt314	65.9781	46.7922	6
pt314	66.0466	NA	6
pt314	66.1041	NA	6
pt314	66.2438	NA	6
pt314	66.5342	50.0767	6
pt314	66.9753	49.8802	6
pt314	67.0877	NA	6
pt314	67.4932	50.5542	6
pt314	67.9726	52.1969	6
pt314	69.811	50.9993	6
pt314	71.4822	51.7115	6
pt315	54.6712	46.0326	6
pt315	55.1671	44.3457	6
pt315	55.1753	44.3457	6
pt315	55.6849	43.5574	6
pt315	56.1452	44.2102	6
pt315	56.663	44.4504	6
pt315	57.1041	44.0316	6
pt315	57.6603	46.0964	6
pt315	58.1781	45.3215	6
pt315	58.6767	45.1288	6
pt315	59.5973	47.3445	6
pt315	60.1726	46.6291	6
pt316	28.2164	7.30655	1
pt316	29.8849	7.34655	1
pt316	32.2466	11.2025	1.5
pt317	30.6329	41.9144	6.5
pt318	50.3562	55.2336	6.5
pt318	50.7178	56.1207	6.5
pt318	50.7178	56.5274	6.5
pt318	51.2027	59.9939	6.5
pt318	51.2027	57.5535	6.5
pt318	51.2521	NA	6.5
pt318	51.3123	NA	6.5
pt319	55.1699	38.1077	5.5
pt319	55.6658	39.3971	5.5
pt319	56.2055	40.5463	5.5
pt319	56.274	NA	5.5
pt319	56.3315	NA	5.5
pt319	56.4658	NA	5.5
pt319	56.5671	43.3432	5.5
pt319	56.6849	44.4287	5.5
pt319	57.2219	41.899	5.5
pt320	50.7178	51.1697	6.5
pt320	51.2137	55.6558	6.5
pt320	51.7342	55.599	6.5
pt320	52.2301	56.4933	6.5
pt320	52.7671	55.7182	6.5
pt320	53.2274	53.8867	6.5
pt320	53.7836	55.4999	6.5
pt320	54.2849	55.4582	6.5
pt320	54.8575	55.0769	6.5
pt320	55.5288	56.6171	6.5
pt320	56.0082	57.5752	6.5
pt321	46.863	31.6412	4
pt322	61.4055	37.7125	5
pt322	61.9205	42.1362	6
pt322	62.4329	39.6564	5
pt322	62.937	37.7972	4.5
pt322	63.4356	39.6409	5
pt322	63.9534	39.3549	5
pt322	64.4329	34.945	4
pt322	64.989	36.2824	4
pt322	65.4301	35.701	4
pt323	53.6247	48.6325	6.5
pt323	54.1205	53.1948	6.5
pt323	54.6219	52.8881	6.5
pt323	54.6932	NA	6.5
pt323	54.7479	NA	6.5
pt323	55.1205	53.4254	6.5
pt323	55.6384	53.6418	6.5
pt323	58.0932	55.4751	6.5
pt323	58.3808	57.1563	6.5
pt324	30.3781	11.1487	1.5
pt324	31.6767	15.8184	1.5
pt324	36.4329	15.1737	2
pt324	38.6411	17.8373	1.5
pt325	31.0356	47.6662	6.5
pt326	54.1726	56.5664	6.5
pt327	34.2685	13.1397	2
pt327	35.1288	11.9601	2
pt327	38.1205	13.7666	1.5
pt328	64.9452	28.7974	3.5
pt328	65.4	29.7652	3.5
pt328	65.9397	29.7071	3.5
pt328	65.989	NA	3.5
pt328	66.0658	NA	3.5
pt328	66.2055	NA	3.5
pt328	66.4959	29.3495	3.5
pt328	66.9562	30.4034	3.5
pt329	43.1507	18.4641	3
pt329	44.1863	14.0524	1.5
pt329	46.7945	14.3917	1.5
pt330	41.2712	52.3068	6.5
pt330	41.7671	51.8477	6.5
pt330	42.4986	62.2378	7
pt330	42.5479	NA	7
pt330	42.6247	NA	7
pt330	42.7479	NA	7
pt330	42.9973	62.1259	7
pt330	43.5123	65.1206	7.5
pt331	54.3288	46.1997	6
pt331	54.7342	47.8456	6
pt331	55.5589	48.9066	6
pt331	55.6082	NA	6
pt331	55.6849	NA	6
pt331	56.0932	49.2464	6
pt331	56.4767	47.8771	6
pt331	58.5479	49.6286	6
pt332	60.1945	41.0273	6
pt332	60.7479	42.3788	6
pt332	60.7479	41.9721	6
pt332	61.2301	43.764	6
pt332	61.6877	45.2283	6
pt332	62.3425	52.3348	6.5
pt332	62.7425	53.4155	6.5
pt332	63.337	59.645	6.5
pt332	63.8575	67.4421	7
pt332	64.3753	60.9242	6.5
pt332	64.8521	68.6623	7
pt332	65.3315	69.4758	7
pt332	65.8493	73.004	7.5
pt332	66.3671	75.4444	7.5
pt332	66.8466	73.8175	7.5
pt333	65.6493	48.5426	6
pt333	66.2082	49.1466	6
pt334	31.9781	32.916	4.5
pt334	32.9945	33.9862	4.5
pt334	34.9863	49.0258	6.5
pt335	60.4274	42.5918	6
pt335	60.9452	42.6674	6
pt335	60.9452	45.5145	6
pt335	61.4411	45.7495	6
pt335	61.9425	45.8548	6
pt336	58.7671	26.6714	3.5
pt336	59.9534	26.6548	3.5
pt336	60.4712	30.4777	4
pt336	61.0493	32.0006	4
pt336	61.526	29.2885	3.5
pt336	61.9863	29.5975	3.5
pt336	62.5808	31.8192	4
pt336	63.0411	31.7846	4
pt336	63.6	31.6105	4
pt336	64.2904	33.1577	4
pt336	64.8055	41.31	5.5
pt336	65.4795	38.7649	5
pt336	67.0493	43.1186	5.5
pt336	67.8384	41.0493	5
pt336	68.4877	41.9714	5.5
pt336	68.8904	42.384	5.5
pt337	65.1699	64.8428	7
pt337	65.5726	68.4136	7.5
pt338	58.4986	43.4257	6
pt338	58.9973	43.2489	6
pt338	59	43.2489	6
pt338	59.5123	42.4707	6
pt338	60.0712	42.5926	6
pt338	64.1753	46.5382	6
pt339	38.2795	44.7286	6
pt339	38.7973	47.9433	6
pt339	39.2767	50.8703	6.5
pt339	39.326	NA	6.5
pt339	39.4027	NA	6.5
pt339	39.5425	NA	6.5
pt339	39.7945	56.2865	6.5
pt339	40.6959	54.9511	6.5
pt339	42.4	60.1483	6.5
pt339	44.5479	67.6586	6.5
pt340	56.1151	43.1714	6
pt340	56.6137	44.3129	6
pt340	56.6411	44.3129	6
pt340	57.1315	44.5915	6
pt340	57.611	46.5408	6
pt340	58.1068	47.4981	6
pt340	58.6082	51.864	6.5
pt340	59.1041	55.7826	6.5
pt340	59.6055	56.2391	6.5
pt340	60.1425	64.2509	7
pt341	48.0027	48.9189	6.5
pt341	48.4986	49.373	6.5
pt341	48.9973	49.2708	6.5
pt341	49.4986	51.0326	6.5
pt341	50.0521	50.965	6.5
pt341	50.4932	50.5382	6.5
pt341	50.9918	55.6813	6.5
pt341	51.589	66.5524	7
pt341	52.0082	56.7784	6.5
pt341	52.5068	65.9134	6.5
pt341	53.0247	67.2235	6.5
pt342	37.326	18.5061	2
pt342	37.4027	26.4368	3.5
pt342	37.4795	31.3463	4
pt342	37.5562	31.3799	4
pt342	37.5945	31.0189	4
pt342	37.6329	29.7109	3.5
pt342	37.6712	25.0669	2.5
pt342	37.7479	30.838	3.5
pt342	37.8438	33.1225	4
pt342	37.9014	33.7714	4
pt342	37.9781	36.2458	5
pt342	38.0548	34.7968	5
pt342	38.1288	34.96	5
pt342	38.2082	29.0057	3.5
pt342	38.2849	29.2381	3.5
pt343	45.5233	34.7618	4
pt343	45.6	34.5407	4
pt343	45.6767	33.1146	4
pt343	45.737	35.2075	4
pt343	45.8301	33.7581	4
pt343	46.0219	34.6037	4
pt343	46.0986	29.8574	4
pt343	46.1753	26.0607	3.5
pt343	46.2521	20.7263	2.5
pt343	46.4055	22.6255	2.5
pt343	46.4822	22.9513	2.5
pt343	46.5397	27.4505	3
pt343	46.6548	24.1036	3
pt343	46.789	26.251	3
pt343	46.8658	24.3096	2.5
pt343	46.9425	25.635	3
pt343	47.0384	23.0926	2.5
pt343	47.1151	27.2658	3.5
pt343	47.1918	26.8796	3.5
pt343	47.2877	25.8265	3
pt343	47.7671	NA	3
pt344	36.0795	10.4073	1.5
pt344	36.1562	13.0149	1.5
pt344	36.2329	14.1764	1.5
pt344	36.3096	16.0535	1.5
pt344	36.3479	15.7356	1.5
pt344	36.4247	18.0898	2
pt344	36.5014	18.2229	2
pt344	36.5781	17.9889	2
pt344	36.6548	24.8565	3
pt344	36.7315	15.256	1.5
pt344	36.8082	15.5839	1.5
pt344	36.8658	21.8604	3
pt344	37.1151	17.8213	2
pt344	37.1918	17.7887	1.5
pt344	37.2685	15.0557	1.5
pt344	37.3671	14.6445	1.5
pt344	37.4219	14.6685	1.5
pt344	37.4986	14.7622	1.5
pt344	37.5753	14.3133	1.5
pt344	37.6521	15.5503	1.5
pt344	37.7096	15.0716	1.5
pt344	43.1562	12.6438	1.5
pt344	43.3863	14.0443	1.5
pt344	43.8438	11.5705	1.5
pt344	44.3068	12.0481	1.5
pt344	44.7616	13.9928	2
pt344	45.2027	11.6329	1.5
pt344	45.6877	10.7166	1.5
pt344	46.126	14.8999	2
pt344	46.7041	15.8881	2
pt344	47.2219	15.5816	2
pt344	47.7205	17.4367	2.5
pt344	48.1233	15.4637	2
pt344	48.7342	17.3415	2.5
pt344	49.1945	16.5867	2
pt344	51.863	25.0979	3
pt344	52.3425	18.7743	2
pt345	40.9041	8.12077	1
pt345	40.9425	7.93045	1
pt345	41.0384	7.55724	1
pt345	41.1178	7.39564	1
pt345	41.1534	7.66538	1
pt345	41.2329	7.44507	1
pt345	41.3068	7.86897	1
pt345	41.3836	6.96535	1
pt345	41.463	7.27165	1
pt345	41.537	7.06512	1
pt345	41.6137	11.973	2
pt345	41.6932	6.94822	1
pt345	41.7671	13.4863	2
pt345	41.8438	10.0618	1.5
pt345	41.9233	10.2656	1.5
pt345	41.9973	7.4485	1
pt345	42.074	7.34196	1
pt345	42.1699	7.04344	1
pt345	46.3726	7.11271	1
pt345	46.6219	9.77497	1.5
pt345	47.0822	9.5132	1.5
pt345	47.5589	10.0999	1.5
pt345	48	10.3145	1.5
pt345	48.9205	10.1319	1.5
pt345	49.4	11.4198	2
pt345	49.8959	12.8264	2
pt345	50.3753	12.5503	2
pt345	51.0466	12.9798	2
pt345	51.3726	14.2919	2
pt345	51.8904	15.271	2
pt345	52.3507	15.2842	2
pt346	27.063	48.1784	6
[truncated: 1,278 more rows]

## Sheet: NDS MSDSS vs Combi slope
patientcode	measured CombiWISE slope	CSF-predicted MSDSS at baseline
pt101	-2.13958	1.94723
pt104	2.24459	2.16229
pt108	0.868832	0.664107
pt109	0.410481	1.34357
pt110	2.49927	1.65919
pt113	1.24238	1.58237
pt117	1.2128	1.94786
pt120	2.23993	2.37178
pt121	0.727861	1.24218
pt125	1.83697	2.78695
pt129	2.1319	2.3399
pt133	0.161806	1.3198
pt134	2.73285	1.67358
pt135	1.51217	1.71843
pt136	1.15708	2.15541
pt137	0.737818	1.99176
pt141	3.14894	1.31182
pt142	0.769371	1.49489
pt143	3.52345	0.756962
pt144	1.08474	1.70673
pt147	1.40763	2.05407
pt148	2.82582	1.99424
pt149	0.630464	1.18391
pt151	1.67183	1.64038
pt152	1.79942	1.35791
pt157	-0.739713	1.19353
pt16	1.56453	1.4321
pt160	2.20735	1.20605
pt161	0.521615	1.42457
pt164	2.30156	1.70002
pt165	0.984145	1.98129
pt166	2.15731	2.10862
pt167	5.12329	2.08311
pt168	1.98567	2.55732
pt17	4.74254	2.16429
pt171	3.03658	1.70539
pt173	1.98584	0.752394
pt174	0.243823	1.26093
pt175	0.930163	2.83294
pt176	2.56973	1.81197
pt179	2.4282	1.37718
pt18	-1.0051	1.5042
pt180	7.46061	2.09612
pt183	0.898636	1.46268
pt184	0.876347	1.04764
pt187	2.31724	1.4513
pt19	2.53236	1.87708
pt191	-0.0181489	1.59032
pt192	1.38174	1.21412
pt193	0.733713	1.14871
pt194	0.708698	1.66923
pt20	0.533791	1.35413
pt200	3.43623	1.83107
pt201	3.04706	2.59348
pt202	0.660841	2.34079
pt205	1.02772	1.99827
pt207	1.45908	1.47976
pt208	2.30658	2.19197
pt212	1.21934	3.15332
pt215	-0.498907	2.20509
pt219	1.0702	1.79982
pt22	0.868901	1.72434
pt221	1.10605	2.60275
pt222	2.28512	2.04517
pt223	0.734268	2.13301
pt226	1.44772	2.75099
pt227	2.37233	1.96852
pt228	0.357598	2.05405
pt229	1.11976	1.68837
pt23	0.0222808	1.37397
pt230	1.92636	1.84704
pt235	2.11566	1.186
pt237	5.17217	2.3031
pt238	0.459013	1.41173
pt239	1.58377	2.29426
pt24	0.19629	1.65448
pt242	1.69224	1.49151
pt244	1.8357	2.81885
pt245	3.21713	1.49604
pt247	0.760651	1.55125
pt248	8.91662	2.6305
pt249	1.16953	1.98262
pt25	1.78855	2.04795
pt250	0.437416	1.56488
pt251	1.07332	1.26394
pt252	10.2511	2.10313
pt254	2.23032	1.9777
pt255	0.752273	1.79884
pt256	4.63864	1.44724
pt257	0.473533	1.72208
pt258	2.29332	1.66781
pt259	1.44857	2.15115
pt261	4.87487	1.13116
pt262	3.25688	0.886331
pt263	3.13027	3.01751
pt264	2.07966	2.69437
pt265	3.24784	2.49809
pt267	5.66946	2.80094
pt27	0.0247569	1.49415
pt270	3.16796	2.05106
pt271	1.73908	2.03419
pt273	1.53423	0.993569
pt277	1.29721	1.70367
pt278	1.37583	1.51033
pt28	-1.85931	1.37806
pt281	1.32227	2.0471
pt282	2.34136	1.70097
pt284	3.29944	2.35703
pt287	1.51057	1.40373
pt288	0.528879	1.73081
pt290	0.107248	1.17019
pt291	1.34196	3.06975
pt292	2.45014	1.41018
pt293	3.38012	1.32604
pt294	3.36773	1.98218
pt295	6.15363	2.22433
pt298	1.29936	1.40039
pt299	1.31827	1.29143
pt3	-0.0441573	1.8088
pt300	2.9513	2.25001
pt302	3.01618	1.43707
pt304	1.95898	1.78275
pt305	2.52178	1.70261
pt307	-0.354851	1.86359
pt308	3.37428	2.48585
pt31	4.57298	1.96207
pt311	2.36704	2.01795
pt313	3.89955	3.01096
pt314	0.972663	1.37327
pt315	0.418832	2.58694
pt319	2.61791	0.61461
pt320	0.553165	2.77012
pt322	-1.09909	2.12798
pt323	1.21685	1.41059
pt324	0.561693	1.4434
pt328	0.528525	1.58021
pt330	6.43354	2.33998
pt331	0.626657	1.15305
pt332	5.7706	2.64675
pt335	2.26248	1.28254
pt336	1.75173	2.74706
pt338	0.625532	1.84211
pt339	3.35325	3.56579
pt34	0.282319	1.22873
pt340	4.84433	2.20563
pt341	3.9245	3.37454
pt345	0.502456	1.10205
pt347	1.48848	1.98413
pt348	0.11232	0.846946
pt350	3.06666	1.40766
pt352	1.2545	2.74371
pt354	-0.139971	1.59718
pt355	0.832911	1.07949
pt356	1.63676	1.567
pt363	1.75666	1.8634
pt364	1.03578	2.39637
pt366	0.642352	2.09992
pt368	1.94899	1.76513
pt370	0.876739	1.22197
pt371	-1.34707	1.60871
pt372	2.34593	1.4008
pt373	2.15908	1.5504
pt375	1.01752	1.35389
pt377	-1.68735	1.97201
pt385	1.67161	1.5106
pt387	1.7154	1.2592
pt388	0.982491	1.46452
pt389	0.851324	1.60448
pt390	2.86765	2.28659
pt393	-0.06082	1.13545
pt394	2.04059	1.42567
pt396	1.19834	1.6338
pt399	1.12381	1.23142
pt4	0.893838	1.21059
pt401	-2.23046	1.83466
pt403	1.13432	1.68086
pt405	4.41209	1.26645
pt406	2.90061	1.60565
pt409	1.79633	1.4763
pt410	1.02416	1.97455
pt413	1.67974	0.96331
pt414	1.84437	1.68956
pt415	3.15377	1.74044
pt417	-0.0194399	1.42789
pt418	1.14803	1.61694
pt419	0.0531847	1.50665
pt42	1.19663	1.35922
pt422	1.22483	2.68591
pt423	2.93305	2.77862
pt424	0.481656	1.88487
pt425	1.1277	2.72729
pt426	2.60189	2.38906
pt429	7.03052	1.77899
pt431	-0.865136	0.907173
pt433	1.56981	1.67196
pt435	1.22636	1.57246
pt437	0.132083	1.40034
pt438	1.97714	1.73509
pt440	3.11517	1.12327
pt441	0.733384	1.22103
pt444	1.00304	1.38333
pt445	2.05938	2.06349
pt447	3.0136	2.75105
pt448	0.938869	1.05218
pt450	2.26513	1.32513
pt451	0.0308532	1.41275
pt453	0.451797	2.15866
pt454	4.76522	1.16417
pt455	3.99468	2.36073
pt456	2.58016	3.57612
pt458	5.21736	1.70972
pt462	1.58837	1.5052
pt463	0.650003	1.43175
pt467	1.11874	1.35428
pt474	-0.699527	2.00041
pt475	2.83916	1.8476
pt478	1.89421	1.6916
pt479	0.700086	1.12414
pt482	6.91724	1.23362
pt483	0.884948	1.5103
pt49	0.656019	1.27198
pt5	4.39845	1.38429
pt51	0.69193	1.42846
pt58	-10.1311	1.54711
pt9	0.10451	1.6887
